# Supplementary material for: Development of a portable toolkit to diagnose coral thermal stress
Source: Sci Rep. 2022 Aug 24;12:14398. doi: 10.1038/s41598-022-18653-3 (PMC9402530; doi:10.1038/s41598-022-18653-3)
Supplement: Supplementary file 1 — Supplementary Information 1. [file 41598_2022_18653_MOESM1_ESM.zip]

Archive with 200 entries (193 files):
- Supplementary Data 1/
- Supplementary Data 1/.DS_Store
- __MACOSX/
- __MACOSX/Supplementary Data 1/
- __MACOSX/Supplementary Data 1/._.DS_Store
- Supplementary Data 1/training/
- Supplementary Data 1/training/3MC206-1721-Tris_0-3g_jpg.rf.f9126aea29c2f4abfac41c51186f704a.jpg
- __MACOSX/Supplementary Data 1/training/
- __MACOSX/Supplementary Data 1/training/._3MC206-1721-Tris_0-3g_jpg.rf.f9126aea29c2f4abfac41c51186f704a.jpg
- Supplementary Data 1/training/3MC248-1331-Tris_0-2g_jpg.rf.51fb8e79b464a6f564131db861ac1904.jpg
- __MACOSX/Supplementary Data 1/training/._3MC248-1331-Tris_0-2g_jpg.rf.51fb8e79b464a6f564131db861ac1904.jpg
- Supplementary Data 1/training/3MC206-1721-Tris_0-4g_jpg.rf.7c83fa45533e2ccc94bbe5cf15d2b17a.txt
- __MACOSX/Supplementary Data 1/training/._3MC206-1721-Tris_0-4g_jpg.rf.7c83fa45533e2ccc94bbe5cf15d2b17a.txt
- Supplementary Data 1/training/capture_1232100_jpg.rf.9568d1b423116c34cf1564b120b60178.txt
- __MACOSX/Supplementary Data 1/training/._capture_1232100_jpg.rf.9568d1b423116c34cf1564b120b60178.txt
- Supplementary Data 1/training/1MC248-1331-RLT_0-4g_jpg.rf.dc64e059c18bef13e328bc709c5a3d2f.txt
- __MACOSX/Supplementary Data 1/training/._1MC248-1331-RLT_0-4g_jpg.rf.dc64e059c18bef13e328bc709c5a3d2f.txt
- Supplementary Data 1/training/capture_123290_jpg.rf.c14548b81a49752a1238a6d5d5014d41.jpg
- __MACOSX/Supplementary Data 1/training/._capture_123290_jpg.rf.c14548b81a49752a1238a6d5d5014d41.jpg
- Supplementary Data 1/training/blank-strips_bmp.rf.7e5568f5caae590f3368f5544ea1edb9.txt
- __MACOSX/Supplementary Data 1/training/._blank-strips_bmp.rf.7e5568f5caae590f3368f5544ea1edb9.txt
- Supplementary Data 1/training/1MC289-2393-RLT_0-4g_jpg.rf.e6593896b880aeda859379b1e4724e7c.jpg
- __MACOSX/Supplementary Data 1/training/._1MC289-2393-RLT_0-4g_jpg.rf.e6593896b880aeda859379b1e4724e7c.jpg
- Supplementary Data 1/training/1MC248-1331-Tris_0-2g_jpg.rf.a7fcc99f603276f37bd886618d0b6f3a.jpg
- __MACOSX/Supplementary Data 1/training/._1MC248-1331-Tris_0-2g_jpg.rf.a7fcc99f603276f37bd886618d0b6f3a.jpg
- Supplementary Data 1/training/1MC289-2393-RLT_0-3g_jpg.rf.946b3ae9c35c88dc18be5640ad15f277.txt
- __MACOSX/Supplementary Data 1/training/._1MC289-2393-RLT_0-3g_jpg.rf.946b3ae9c35c88dc18be5640ad15f277.txt
- Supplementary Data 1/training/capture_254070_jpg.rf.3a68edec87ac6cc891242c0471f68c14.jpg
- __MACOSX/Supplementary Data 1/training/._capture_254070_jpg.rf.3a68edec87ac6cc891242c0471f68c14.jpg
- Supplementary Data 1/training/capture_1063-CL20_jpg.rf.25952364aa1eb18ab05fc4501c5b14f2.jpg
- __MACOSX/Supplementary Data 1/training/._capture_1063-CL20_jpg.rf.25952364aa1eb18ab05fc4501c5b14f2.jpg
- Supplementary Data 1/training/3MC206-1721-Tris_0-2g_jpg.rf.235f2d91d22ef8363f31b6c274d23514.txt
- __MACOSX/Supplementary Data 1/training/._3MC206-1721-Tris_0-2g_jpg.rf.235f2d91d22ef8363f31b6c274d23514.txt
- Supplementary Data 1/training/3MC206-1721-Tris_0-3g_jpg.rf.f9126aea29c2f4abfac41c51186f704a.txt
- __MACOSX/Supplementary Data 1/training/._3MC206-1721-Tris_0-3g_jpg.rf.f9126aea29c2f4abfac41c51186f704a.txt
- Supplementary Data 1/training/3MC248-1331-Tris_0-2g_jpg.rf.51fb8e79b464a6f564131db861ac1904.txt
- __MACOSX/Supplementary Data 1/training/._3MC248-1331-Tris_0-2g_jpg.rf.51fb8e79b464a6f564131db861ac1904.txt
- Supplementary Data 1/training/capture_1232100_jpg.rf.9568d1b423116c34cf1564b120b60178.jpg
- __MACOSX/Supplementary Data 1/training/._capture_1232100_jpg.rf.9568d1b423116c34cf1564b120b60178.jpg
- Supplementary Data 1/training/1MC248-1331-RLT_0-4g_jpg.rf.dc64e059c18bef13e328bc709c5a3d2f.jpg
- __MACOSX/Supplementary Data 1/training/._1MC248-1331-RLT_0-4g_jpg.rf.dc64e059c18bef13e328bc709c5a3d2f.jpg
- Supplementary Data 1/training/3MC206-1721-Tris_0-4g_jpg.rf.7c83fa45533e2ccc94bbe5cf15d2b17a.jpg
- __MACOSX/Supplementary Data 1/training/._3MC206-1721-Tris_0-4g_jpg.rf.7c83fa45533e2ccc94bbe5cf15d2b17a.jpg
- Supplementary Data 1/training/capture_123290_jpg.rf.c14548b81a49752a1238a6d5d5014d41.txt
- __MACOSX/Supplementary Data 1/training/._capture_123290_jpg.rf.c14548b81a49752a1238a6d5d5014d41.txt
- Supplementary Data 1/training/capture_1063-CL20_jpg.rf.25952364aa1eb18ab05fc4501c5b14f2.txt
- __MACOSX/Supplementary Data 1/training/._capture_1063-CL20_jpg.rf.25952364aa1eb18ab05fc4501c5b14f2.txt
- Supplementary Data 1/training/3MC206-1721-Tris_0-2g_jpg.rf.235f2d91d22ef8363f31b6c274d23514.jpg
- __MACOSX/Supplementary Data 1/training/._3MC206-1721-Tris_0-2g_jpg.rf.235f2d91d22ef8363f31b6c274d23514.jpg
- Supplementary Data 1/training/1MC289-2393-RLT_0-4g_jpg.rf.e6593896b880aeda859379b1e4724e7c.txt
- __MACOSX/Supplementary Data 1/training/._1MC289-2393-RLT_0-4g_jpg.rf.e6593896b880aeda859379b1e4724e7c.txt
- Supplementary Data 1/training/blank-strips_bmp.rf.7e5568f5caae590f3368f5544ea1edb9.jpg
- __MACOSX/Supplementary Data 1/training/._blank-strips_bmp.rf.7e5568f5caae590f3368f5544ea1edb9.jpg
- Supplementary Data 1/training/capture_254070_jpg.rf.3a68edec87ac6cc891242c0471f68c14.txt
- __MACOSX/Supplementary Data 1/training/._capture_254070_jpg.rf.3a68edec87ac6cc891242c0471f68c14.txt
- Supplementary Data 1/training/1MC289-2393-RLT_0-3g_jpg.rf.946b3ae9c35c88dc18be5640ad15f277.jpg
- __MACOSX/Supplementary Data 1/training/._1MC289-2393-RLT_0-3g_jpg.rf.946b3ae9c35c88dc18be5640ad15f277.jpg
- Supplementary Data 1/training/1MC248-1331-Tris_0-2g_jpg.rf.a7fcc99f603276f37bd886618d0b6f3a.txt
- __MACOSX/Supplementary Data 1/training/._1MC248-1331-Tris_0-2g_jpg.rf.a7fcc99f603276f37bd886618d0b6f3a.txt
- Supplementary Data 1/training/1MC248-1331-RLT_0-2g_jpg.rf.339380731982a66f260b9acb4a4b2ff3.jpg
- __MACOSX/Supplementary Data 1/training/._1MC248-1331-RLT_0-2g_jpg.rf.339380731982a66f260b9acb4a4b2ff3.jpg
- Supplementary Data 1/training/capture_254060_jpg.rf.751b73944e5260ae538cfaa4ad5e63fc.txt
- __MACOSX/Supplementary Data 1/training/._capture_254060_jpg.rf.751b73944e5260ae538cfaa4ad5e63fc.txt
- Supplementary Data 1/training/capture_122290_jpg.rf.8b3432e4640b6b2fff4c7cf36941ee35.jpg
- __MACOSX/Supplementary Data 1/training/._capture_122290_jpg.rf.8b3432e4640b6b2fff4c7cf36941ee35.jpg
- Supplementary Data 1/training/capture_1063-rlt100_jpg.rf.c0de2bde0d8a60034d2ba6f434feec24.jpg
- __MACOSX/Supplementary Data 1/training/._capture_1063-rlt100_jpg.rf.c0de2bde0d8a60034d2ba6f434feec24.jpg
- Supplementary Data 1/training/capture_1063-rlt70_jpg.rf.9d97fff90c820dd9410ed23f24cec4ef.jpg
- __MACOSX/Supplementary Data 1/training/._capture_1063-rlt70_jpg.rf.9d97fff90c820dd9410ed23f24cec4ef.jpg
- Supplementary Data 1/training/capture_1063-EB50_jpg.rf.7e055317f56cdaeb33979d1b48156dda.txt
- __MACOSX/Supplementary Data 1/training/._capture_1063-EB50_jpg.rf.7e055317f56cdaeb33979d1b48156dda.txt
- Supplementary Data 1/training/1631230556217_jpg.rf.b7c588e826b0292573e6912cf5aad8f3.txt
- __MACOSX/Supplementary Data 1/training/._1631230556217_jpg.rf.b7c588e826b0292573e6912cf5aad8f3.txt
- Supplementary Data 1/training/capture_1063-rlt120_jpg.rf.aef6232fd1cb447637a4ea8b7813a9b9.txt
- __MACOSX/Supplementary Data 1/training/._capture_1063-rlt120_jpg.rf.aef6232fd1cb447637a4ea8b7813a9b9.txt
- Supplementary Data 1/training/3MC248-1331-Tris_0-3g_jpg.rf.ac2c9db8aa8ff7b7b3db4dce8e4b17c2.jpg
- __MACOSX/Supplementary Data 1/training/._3MC248-1331-Tris_0-3g_jpg.rf.ac2c9db8aa8ff7b7b3db4dce8e4b17c2.jpg
- Supplementary Data 1/training/1631309273378_jpg.rf.b033f399998ed6b564ae62e9110dba4b.txt
- __MACOSX/Supplementary Data 1/training/._1631309273378_jpg.rf.b033f399998ed6b564ae62e9110dba4b.txt
- Supplementary Data 1/training/capture_1063-EB80_jpg.rf.47c42f1e84391727481452dacd21b657.jpg
- __MACOSX/Supplementary Data 1/training/._capture_1063-EB80_jpg.rf.47c42f1e84391727481452dacd21b657.jpg
- Supplementary Data 1/training/capture_1063-CL30_jpg.rf.dd9712268a8a065aebba2335bed4fede.jpg
- __MACOSX/Supplementary Data 1/training/._capture_1063-CL30_jpg.rf.dd9712268a8a065aebba2335bed4fede.jpg
- Supplementary Data 1/training/1MC248-1331-RLT_0-6g_jpg.rf.cd9678f5f50660de1e7ba85ad57a135f.txt
- __MACOSX/Supplementary Data 1/training/._1MC248-1331-RLT_0-6g_jpg.rf.cd9678f5f50660de1e7ba85ad57a135f.txt
- Supplementary Data 1/training/capture_1181rlt80_jpg.rf.d036ec9e8763950ca6b793f6c27befea.jpg
- __MACOSX/Supplementary Data 1/training/._capture_1181rlt80_jpg.rf.d036ec9e8763950ca6b793f6c27befea.jpg
- Supplementary Data 1/training/1631230556195_jpg.rf.85a90254df54e4e116e4c0d5d65263db.jpg
- __MACOSX/Supplementary Data 1/training/._1631230556195_jpg.rf.85a90254df54e4e116e4c0d5d65263db.jpg
- Supplementary Data 1/training/1MC289-2393-RLT_0-6g_jpg.rf.f23d540152cafce6bce433f8a187bb38.jpg
- __MACOSX/Supplementary Data 1/training/._1MC289-2393-RLT_0-6g_jpg.rf.f23d540152cafce6bce433f8a187bb38.jpg
- Supplementary Data 1/training/capture_1063-EB70_jpg.rf.a61a0f4fa240c1428b69954061dd76d5.jpg
- __MACOSX/Supplementary Data 1/training/._capture_1063-EB70_jpg.rf.a61a0f4fa240c1428b69954061dd76d5.jpg
- Supplementary Data 1/training/capture_1063-EB120_jpg.rf.d35087c7cdae0be6794523689f2ec3e0.jpg
- __MACOSX/Supplementary Data 1/training/._capture_1063-EB120_jpg.rf.d35087c7cdae0be6794523689f2ec3e0.jpg
- Supplementary Data 1/training/capture_122280_jpg.rf.a91c7c3671955cf76e8e92425f61b93b.txt
- __MACOSX/Supplementary Data 1/training/._capture_122280_jpg.rf.a91c7c3671955cf76e8e92425f61b93b.txt
- Supplementary Data 1/training/capture_1063-rlt110_jpg.rf.801b4d728c2cef5ecbab6de71e7fa789.txt
- __MACOSX/Supplementary Data 1/training/._capture_1063-rlt110_jpg.rf.801b4d728c2cef5ecbab6de71e7fa789.txt
- Supplementary Data 1/training/3MC248-1331-RLT_0-6g_jpg.rf.32344cc292edea9fb2119f20087b5a92.jpg
- __MACOSX/Supplementary Data 1/training/._3MC248-1331-RLT_0-6g_jpg.rf.32344cc292edea9fb2119f20087b5a92.jpg
- Supplementary Data 1/training/capture_1063-rlt90_jpg.rf.113eb122d1edf9f0e8b52fd0a38aebac.txt
- __MACOSX/Supplementary Data 1/training/._capture_1063-rlt90_jpg.rf.113eb122d1edf9f0e8b52fd0a38aebac.txt
- Supplementary Data 1/training/capture_1063-rlt70_jpg.rf.9d97fff90c820dd9410ed23f24cec4ef.txt
- __MACOSX/Supplementary Data 1/training/._capture_1063-rlt70_jpg.rf.9d97fff90c820dd9410ed23f24cec4ef.txt
- Supplementary Data 1/training/capture_1063-EB50_jpg.rf.7e055317f56cdaeb33979d1b48156dda.jpg
- __MACOSX/Supplementary Data 1/training/._capture_1063-EB50_jpg.rf.7e055317f56cdaeb33979d1b48156dda.jpg
- Supplementary Data 1/training/1631230556217_jpg.rf.b7c588e826b0292573e6912cf5aad8f3.jpg
- __MACOSX/Supplementary Data 1/training/._1631230556217_jpg.rf.b7c588e826b0292573e6912cf5aad8f3.jpg
- Supplementary Data 1/training/1MC248-1331-RLT_0-2g_jpg.rf.339380731982a66f260b9acb4a4b2ff3.txt
- __MACOSX/Supplementary Data 1/training/._1MC248-1331-RLT_0-2g_jpg.rf.339380731982a66f260b9acb4a4b2ff3.txt
- Supplementary Data 1/training/capture_254060_jpg.rf.751b73944e5260ae538cfaa4ad5e63fc.jpg
- __MACOSX/Supplementary Data 1/training/._capture_254060_jpg.rf.751b73944e5260ae538cfaa4ad5e63fc.jpg
- Supplementary Data 1/training/capture_1063-rlt100_jpg.rf.c0de2bde0d8a60034d2ba6f434feec24.txt
- __MACOSX/Supplementary Data 1/training/._capture_1063-rlt100_jpg.rf.c0de2bde0d8a60034d2ba6f434feec24.txt
- Supplementary Data 1/training/capture_122290_jpg.rf.8b3432e4640b6b2fff4c7cf36941ee35.txt
- __MACOSX/Supplementary Data 1/training/._capture_122290_jpg.rf.8b3432e4640b6b2fff4c7cf36941ee35.txt
- Supplementary Data 1/training/_darknet.labels
- __MACOSX/Supplementary Data 1/training/.__darknet.labels
- Supplementary Data 1/training/1631230556195_jpg.rf.85a90254df54e4e116e4c0d5d65263db.txt
- __MACOSX/Supplementary Data 1/training/._1631230556195_jpg.rf.85a90254df54e4e116e4c0d5d65263db.txt
- Supplementary Data 1/training/capture_1181rlt80_jpg.rf.d036ec9e8763950ca6b793f6c27befea.txt
- __MACOSX/Supplementary Data 1/training/._capture_1181rlt80_jpg.rf.d036ec9e8763950ca6b793f6c27befea.txt
- Supplementary Data 1/training/1631309273378_jpg.rf.b033f399998ed6b564ae62e9110dba4b.jpg
- __MACOSX/Supplementary Data 1/training/._1631309273378_jpg.rf.b033f399998ed6b564ae62e9110dba4b.jpg
- Supplementary Data 1/training/3MC248-1331-Tris_0-3g_jpg.rf.ac2c9db8aa8ff7b7b3db4dce8e4b17c2.txt
- __MACOSX/Supplementary Data 1/training/._3MC248-1331-Tris_0-3g_jpg.rf.ac2c9db8aa8ff7b7b3db4dce8e4b17c2.txt
- Supplementary Data 1/training/capture_1063-rlt120_jpg.rf.aef6232fd1cb447637a4ea8b7813a9b9.jpg
- __MACOSX/Supplementary Data 1/training/._capture_1063-rlt120_jpg.rf.aef6232fd1cb447637a4ea8b7813a9b9.jpg
- Supplementary Data 1/training/capture_1063-CL30_jpg.rf.dd9712268a8a065aebba2335bed4fede.txt
- __MACOSX/Supplementary Data 1/training/._capture_1063-CL30_jpg.rf.dd9712268a8a065aebba2335bed4fede.txt
- Supplementary Data 1/training/1MC248-1331-RLT_0-6g_jpg.rf.cd9678f5f50660de1e7ba85ad57a135f.jpg
- __MACOSX/Supplementary Data 1/training/._1MC248-1331-RLT_0-6g_jpg.rf.cd9678f5f50660de1e7ba85ad57a135f.jpg
- Supplementary Data 1/training/capture_1063-EB80_jpg.rf.47c42f1e84391727481452dacd21b657.txt
- __MACOSX/Supplementary Data 1/training/._capture_1063-EB80_jpg.rf.47c42f1e84391727481452dacd21b657.txt
- Supplementary Data 1/training/1MC289-2393-RLT_0-6g_jpg.rf.f23d540152cafce6bce433f8a187bb38.txt
- __MACOSX/Supplementary Data 1/training/._1MC289-2393-RLT_0-6g_jpg.rf.f23d540152cafce6bce433f8a187bb38.txt
- Supplementary Data 1/training/capture_1063-EB70_jpg.rf.a61a0f4fa240c1428b69954061dd76d5.txt
- __MACOSX/Supplementary Data 1/training/._capture_1063-EB70_jpg.rf.a61a0f4fa240c1428b69954061dd76d5.txt
- Supplementary Data 1/training/capture_1063-rlt110_jpg.rf.801b4d728c2cef5ecbab6de71e7fa789.jpg
- __MACOSX/Supplementary Data 1/training/._capture_1063-rlt110_jpg.rf.801b4d728c2cef5ecbab6de71e7fa789.jpg
- Supplementary Data 1/training/capture_1063-rlt90_jpg.rf.113eb122d1edf9f0e8b52fd0a38aebac.jpg
- __MACOSX/Supplementary Data 1/training/._capture_1063-rlt90_jpg.rf.113eb122d1edf9f0e8b52fd0a38aebac.jpg
- Supplementary Data 1/training/3MC248-1331-RLT_0-6g_jpg.rf.32344cc292edea9fb2119f20087b5a92.txt
- __MACOSX/Supplementary Data 1/training/._3MC248-1331-RLT_0-6g_jpg.rf.32344cc292edea9fb2119f20087b5a92.txt
- Supplementary Data 1/training/capture_1063-EB120_jpg.rf.d35087c7cdae0be6794523689f2ec3e0.txt
- __MACOSX/Supplementary Data 1/training/._capture_1063-EB120_jpg.rf.d35087c7cdae0be6794523689f2ec3e0.txt
- Supplementary Data 1/training/capture_122280_jpg.rf.a91c7c3671955cf76e8e92425f61b93b.jpg
- __MACOSX/Supplementary Data 1/training/._capture_122280_jpg.rf.a91c7c3671955cf76e8e92425f61b93b.jpg
- __MACOSX/Supplementary Data 1/._training
- Supplementary Data 1/validation/
- Supplementary Data 1/validation/1631230556132_jpg.rf.6dd7874fef8f703bde7cc3bad5b3b066.txt
- __MACOSX/Supplementary Data 1/validation/
- __MACOSX/Supplementary Data 1/validation/._1631230556132_jpg.rf.6dd7874fef8f703bde7cc3bad5b3b066.txt
- Supplementary Data 1/validation/1MC248-1331-RLT_0-3g_jpg.rf.d3af1c039b9bcc7e0a57b7227a17dd2c.jpg
- __MACOSX/Supplementary Data 1/validation/._1MC248-1331-RLT_0-3g_jpg.rf.d3af1c039b9bcc7e0a57b7227a17dd2c.jpg
- Supplementary Data 1/validation/capture_1063-EB90_jpg.rf.920461252a9ae34bad3d0b206ee8e30a.jpg
- __MACOSX/Supplementary Data 1/validation/._capture_1063-EB90_jpg.rf.920461252a9ae34bad3d0b206ee8e30a.jpg
- Supplementary Data 1/validation/capture_1222100_jpg.rf.cb13676e53e8266d229655eda7644428.txt
- __MACOSX/Supplementary Data 1/validation/._capture_1222100_jpg.rf.cb13676e53e8266d229655eda7644428.txt
- Supplementary Data 1/validation/1631230556204_jpg.rf.6d769b04538e7d7d936ccdbfb3193e81.jpg
- __MACOSX/Supplementary Data 1/validation/._1631230556204_jpg.rf.6d769b04538e7d7d936ccdbfb3193e81.jpg
- Supplementary Data 1/validation/capture_1181rlt90_jpg.rf.8669d33c59c69099d0c002ea11f43f41.jpg
- __MACOSX/Supplementary Data 1/validation/._capture_1181rlt90_jpg.rf.8669d33c59c69099d0c002ea11f43f41.jpg
- Supplementary Data 1/validation/capture_1063-EB60_jpg.rf.6c6296c609b8aee61e495abb3481dab9.txt
- __MACOSX/Supplementary Data 1/validation/._capture_1063-EB60_jpg.rf.6c6296c609b8aee61e495abb3481dab9.txt
- Supplementary Data 1/validation/capture_1063-EB90_jpg.rf.920461252a9ae34bad3d0b206ee8e30a.txt
- __MACOSX/Supplementary Data 1/validation/._capture_1063-EB90_jpg.rf.920461252a9ae34bad3d0b206ee8e30a.txt
- Supplementary Data 1/validation/1MC248-1331-RLT_0-3g_jpg.rf.d3af1c039b9bcc7e0a57b7227a17dd2c.txt
- __MACOSX/Supplementary Data 1/validation/._1MC248-1331-RLT_0-3g_jpg.rf.d3af1c039b9bcc7e0a57b7227a17dd2c.txt
- Supplementary Data 1/validation/capture_1222100_jpg.rf.cb13676e53e8266d229655eda7644428.jpg
- __MACOSX/Supplementary Data 1/validation/._capture_1222100_jpg.rf.cb13676e53e8266d229655eda7644428.jpg
- Supplementary Data 1/validation/1631230556132_jpg.rf.6dd7874fef8f703bde7cc3bad5b3b066.jpg
- __MACOSX/Supplementary Data 1/validation/._1631230556132_jpg.rf.6dd7874fef8f703bde7cc3bad5b3b066.jpg
- Supplementary Data 1/validation/1631230556204_jpg.rf.6d769b04538e7d7d936ccdbfb3193e81.txt
- __MACOSX/Supplementary Data 1/validation/._1631230556204_jpg.rf.6d769b04538e7d7d936ccdbfb3193e81.txt
- Supplementary Data 1/validation/capture_1181rlt90_jpg.rf.8669d33c59c69099d0c002ea11f43f41.txt
- __MACOSX/Supplementary Data 1/validation/._capture_1181rlt90_jpg.rf.8669d33c59c69099d0c002ea11f43f41.txt
- Supplementary Data 1/validation/capture_1063-EB60_jpg.rf.6c6296c609b8aee61e495abb3481dab9.jpg
- __MACOSX/Supplementary Data 1/validation/._capture_1063-EB60_jpg.rf.6c6296c609b8aee61e495abb3481dab9.jpg
- Supplementary Data 1/validation/capture_1063-CL40_jpg.rf.150308b17cb7baa7fa646e79bcf7feee.jpg
- __MACOSX/Supplementary Data 1/validation/._capture_1063-CL40_jpg.rf.150308b17cb7baa7fa646e79bcf7feee.jpg
- Supplementary Data 1/validation/capture_1063-rlt80_jpg.rf.e9cfe3127b1438b0a237840247ac9dad.jpg
- __MACOSX/Supplementary Data 1/validation/._capture_1063-rlt80_jpg.rf.e9cfe3127b1438b0a237840247ac9dad.jpg
- Supplementary Data 1/validation/1MC248-1331-Tris_0-6g_jpg.rf.b506f823763094b0495d0bbb101a6c51.jpg
- __MACOSX/Supplementary Data 1/validation/._1MC248-1331-Tris_0-6g_jpg.rf.b506f823763094b0495d0bbb101a6c51.jpg
- Supplementary Data 1/validation/1MC289-2393-RLT_0-2g_jpg.rf.3541158d6d82cf42b056caf23738db57.jpg
- __MACOSX/Supplementary Data 1/validation/._1MC289-2393-RLT_0-2g_jpg.rf.3541158d6d82cf42b056caf23738db57.jpg
- Supplementary Data 1/validation/capture_1063-CL40_jpg.rf.150308b17cb7baa7fa646e79bcf7feee.txt
- __MACOSX/Supplementary Data 1/validation/._capture_1063-CL40_jpg.rf.150308b17cb7baa7fa646e79bcf7feee.txt
- Supplementary Data 1/validation/_darknet.labels
- __MACOSX/Supplementary Data 1/validation/.__darknet.labels
- Supplementary Data 1/validation/1MC248-1331-Tris_0-6g_jpg.rf.b506f823763094b0495d0bbb101a6c51.txt
- __MACOSX/Supplementary Data 1/validation/._1MC248-1331-Tris_0-6g_jpg.rf.b506f823763094b0495d0bbb101a6c51.txt
- Supplementary Data 1/validation/capture_1063-rlt80_jpg.rf.e9cfe3127b1438b0a237840247ac9dad.txt
- __MACOSX/Supplementary Data 1/validation/._capture_1063-rlt80_jpg.rf.e9cfe3127b1438b0a237840247ac9dad.txt
- Supplementary Data 1/validation/1MC289-2393-RLT_0-2g_jpg.rf.3541158d6d82cf42b056caf23738db57.txt
- __MACOSX/Supplementary Data 1/validation/._1MC289-2393-RLT_0-2g_jpg.rf.3541158d6d82cf42b056caf23738db57.txt
- __MACOSX/Supplementary Data 1/._validation
- __MACOSX/._Supplementary Data 1
