# Supplementary material for: Development of a portable toolkit to diagnose coral thermal stress
Source: Sci Rep. 2022 Aug 24;12:14398. doi: 10.1038/s41598-022-18653-3 (PMC9402530; doi:10.1038/s41598-022-18653-3)
Supplement: Supplementary file 1 — Supplementary Information 1. [file 41598_2022_18653_MOESM1_ESM.zip › Supplementary Data 1/training/3MC206-1721-Tris_0-4g_jpg.rf.7c83fa45533e2ccc94bbe5cf15d2b17a.txt]

2 0.09735576923076923 0.4795673076923077 0.056490384615384616 0.09014423076923077
3 0.2692307692307692 0.4831730769230769 0.05889423076923077 0.09615384615384616
7 0.35697115384615385 0.484375 0.06009615384615385 0.09254807692307693
1 0.44350961538461536 0.484375 0.057692307692307696 0.09014423076923077
9 0.5276442307692307 0.484375 0.05889423076923077 0.09134615384615384
0 0.18269230769230768 0.484375 0.06129807692307692 0.10096153846153846
6 0.6129807692307693 0.4879807692307692 0.05889423076923077 0.09495192307692307
8 0.6983173076923077 0.49038461538461536 0.06129807692307692 0.09735576923076923
4 0.8737980769230769 0.4951923076923077 0.06009615384615385 0.10216346153846154
5 0.7872596153846154 0.4963942307692308 0.0625 0.10216346153846154
