# Supplementary material for: Development of a portable toolkit to diagnose coral thermal stress
Source: Sci Rep. 2022 Aug 24;12:14398. doi: 10.1038/s41598-022-18653-3 (PMC9402530; doi:10.1038/s41598-022-18653-3)
Supplement: Supplementary file 1 — Supplementary Information 1. [file 41598_2022_18653_MOESM1_ESM.zip › Supplementary Data 1/training/capture_1232100_jpg.rf.9568d1b423116c34cf1564b120b60178.txt]

9 0.1814903846153846 0.5240384615384616 0.09014423076923077 0.051682692307692304
1 0.17668269230769232 0.5985576923076923 0.09014423076923077 0.05048076923076923
7 0.17548076923076922 0.6754807692307693 0.09014423076923077 0.05048076923076923
3 0.17427884615384615 0.7524038461538461 0.08653846153846154 0.052884615384615384
0 0.16826923076923078 0.8245192307692307 0.09134615384615384 0.054086538461538464
2 0.16706730769230768 0.9014423076923077 0.0889423076923077 0.05048076923076923
4 0.18990384615384615 0.22115384615384615 0.09375 0.055288461538461536
5 0.1875 0.296875 0.09375 0.055288461538461536
8 0.18629807692307693 0.3737980769230769 0.09014423076923077 0.05048076923076923
6 0.18389423076923078 0.4495192307692308 0.08653846153846154 0.052884615384615384
