# Supplementary material for: Development of a portable toolkit to diagnose coral thermal stress
Source: Sci Rep. 2022 Aug 24;12:14398. doi: 10.1038/s41598-022-18653-3 (PMC9402530; doi:10.1038/s41598-022-18653-3)
Supplement: Supplementary file 1 — Supplementary Information 1. [file 41598_2022_18653_MOESM1_ESM.zip › Supplementary Data 1/training/1MC248-1331-RLT_0-4g_jpg.rf.dc64e059c18bef13e328bc709c5a3d2f.txt]

4 0.13701923076923078 0.5096153846153846 0.06129807692307692 0.10096153846153846
5 0.22355769230769232 0.5096153846153846 0.0625 0.09975961538461539
6 0.39783653846153844 0.5144230769230769 0.05889423076923077 0.09735576923076923
8 0.3125 0.515625 0.06129807692307692 0.09134615384615384
1 0.5697115384615384 0.5168269230769231 0.056490384615384616 0.09134615384615384
7 0.6550480769230769 0.5168269230769231 0.06009615384615385 0.09375
0 0.8305288461538461 0.5168269230769231 0.05889423076923077 0.09735576923076923
9 0.484375 0.5180288461538461 0.05889423076923077 0.09134615384615384
3 0.7427884615384616 0.5180288461538461 0.06129807692307692 0.09495192307692307
2 0.9146634615384616 0.5216346153846154 0.056490384615384616 0.09254807692307693
