# Supplementary material for: Development of a portable toolkit to diagnose coral thermal stress
Source: Sci Rep. 2022 Aug 24;12:14398. doi: 10.1038/s41598-022-18653-3 (PMC9402530; doi:10.1038/s41598-022-18653-3)
Supplement: Supplementary file 1 — Supplementary Information 1. [file 41598_2022_18653_MOESM1_ESM.zip › Supplementary Data 1/training/blank-strips_bmp.rf.7e5568f5caae590f3368f5544ea1edb9.txt]

4 0.3449519230769231 0.2764423076923077 0.056490384615384616 0.04807692307692308
5 0.3425480769230769 0.3425480769230769 0.055288461538461536 0.04326923076923077
8 0.34134615384615385 0.40865384615384615 0.057692307692307696 0.04326923076923077
6 0.3389423076923077 0.47475961538461536 0.055288461538461536 0.04447115384615385
9 0.3389423076923077 0.5384615384615384 0.055288461538461536 0.04326923076923077
1 0.33774038461538464 0.6045673076923077 0.055288461538461536 0.04326923076923077
7 0.33653846153846156 0.6694711538461539 0.056490384615384616 0.04567307692307692
3 0.33413461538461536 0.7355769230769231 0.05889423076923077 0.046875
0 0.3329326923076923 0.8004807692307693 0.05889423076923077 0.046875
2 0.3329326923076923 0.8653846153846154 0.05889423076923077 0.04567307692307692
