# Supplementary material for: Development of a portable toolkit to diagnose coral thermal stress
Source: Sci Rep. 2022 Aug 24;12:14398. doi: 10.1038/s41598-022-18653-3 (PMC9402530; doi:10.1038/s41598-022-18653-3)
Supplement: Supplementary file 1 — Supplementary Information 1. [file 41598_2022_18653_MOESM1_ESM.zip › Supplementary Data 1/training/1MC289-2393-RLT_0-3g_jpg.rf.946b3ae9c35c88dc18be5640ad15f277.txt]

2 0.09495192307692307 0.4795673076923077 0.057692307692307696 0.09375
3 0.26802884615384615 0.4795673076923077 0.0625 0.09375
0 0.1814903846153846 0.4807692307692308 0.0625 0.10336538461538461
1 0.4411057692307692 0.4831730769230769 0.05889423076923077 0.09014423076923077
9 0.5276442307692307 0.484375 0.0625 0.09254807692307693
7 0.3557692307692308 0.484375 0.06009615384615385 0.09735576923076923
6 0.6105769230769231 0.48677884615384615 0.05889423076923077 0.09615384615384616
8 0.6971153846153846 0.4879807692307692 0.0625 0.09134615384615384
5 0.7860576923076923 0.49278846153846156 0.0625 0.10216346153846154
4 0.8713942307692307 0.49399038461538464 0.06129807692307692 0.10216346153846154
