# Supplementary material for: Development of a portable toolkit to diagnose coral thermal stress
Source: Sci Rep. 2022 Aug 24;12:14398. doi: 10.1038/s41598-022-18653-3 (PMC9402530; doi:10.1038/s41598-022-18653-3)
Supplement: Supplementary file 1 — Supplementary Information 1. [file 41598_2022_18653_MOESM1_ESM.zip › Supplementary Data 1/training/3MC206-1721-Tris_0-2g_jpg.rf.235f2d91d22ef8363f31b6c274d23514.txt]

2 0.07932692307692307 0.4807692307692308 0.055288461538461536 0.09375
7 0.3389423076923077 0.48197115384615385 0.06009615384615385 0.09495192307692307
9 0.5096153846153846 0.48197115384615385 0.057692307692307696 0.09254807692307693
6 0.5961538461538461 0.484375 0.05889423076923077 0.09495192307692307
1 0.4266826923076923 0.484375 0.057692307692307696 0.09014423076923077
0 0.1658653846153846 0.484375 0.0625 0.09735576923076923
3 0.25240384615384615 0.4855769230769231 0.06129807692307692 0.09615384615384616
8 0.6814903846153846 0.48677884615384615 0.057692307692307696 0.09375
4 0.8557692307692307 0.49038461538461536 0.06009615384615385 0.10096153846153846
5 0.7704326923076923 0.49038461538461536 0.0625 0.09975961538461539
