# Supplementary material for: Development of a portable toolkit to diagnose coral thermal stress
Source: Sci Rep. 2022 Aug 24;12:14398. doi: 10.1038/s41598-022-18653-3 (PMC9402530; doi:10.1038/s41598-022-18653-3)
Supplement: Supplementary file 1 — Supplementary Information 1. [file 41598_2022_18653_MOESM1_ESM.zip › Supplementary Data 1/training/3MC206-1721-Tris_0-3g_jpg.rf.f9126aea29c2f4abfac41c51186f704a.txt]

2 0.09975961538461539 0.4795673076923077 0.05889423076923077 0.09375
0 0.18629807692307693 0.4831730769230769 0.0625 0.0985576923076923
3 0.27283653846153844 0.484375 0.06009615384615385 0.09495192307692307
7 0.359375 0.484375 0.05889423076923077 0.09375
1 0.44471153846153844 0.4855769230769231 0.057692307692307696 0.09375
9 0.5288461538461539 0.4879807692307692 0.05889423076923077 0.09375
6 0.6141826923076923 0.49038461538461536 0.06129807692307692 0.09615384615384616
8 0.7007211538461539 0.49158653846153844 0.05889423076923077 0.09495192307692307
5 0.7884615384615384 0.4963942307692308 0.06129807692307692 0.10096153846153846
4 0.8762019230769231 0.4963942307692308 0.06009615384615385 0.09735576923076923
