# Supplementary material for: Development of a portable toolkit to diagnose coral thermal stress
Source: Sci Rep. 2022 Aug 24;12:14398. doi: 10.1038/s41598-022-18653-3 (PMC9402530; doi:10.1038/s41598-022-18653-3)
Supplement: Supplementary file 1 — Supplementary Information 1. [file 41598_2022_18653_MOESM1_ESM.zip › Supplementary Data 1/training/3MC248-1331-Tris_0-2g_jpg.rf.51fb8e79b464a6f564131db861ac1904.txt]

2 0.08653846153846154 0.47596153846153844 0.06129807692307692 0.09375
0 0.171875 0.47836538461538464 0.06129807692307692 0.09615384615384616
3 0.25961538461538464 0.47836538461538464 0.06129807692307692 0.09615384615384616
7 0.3473557692307692 0.4795673076923077 0.0625 0.09495192307692307
1 0.4338942307692308 0.48197115384615385 0.06009615384615385 0.09134615384615384
6 0.6021634615384616 0.4855769230769231 0.06009615384615385 0.09014423076923077
9 0.5180288461538461 0.4855769230769231 0.06009615384615385 0.09014423076923077
8 0.6887019230769231 0.4879807692307692 0.06129807692307692 0.09495192307692307
5 0.7776442307692307 0.49158653846153844 0.0625 0.09735576923076923
4 0.8629807692307693 0.49278846153846156 0.06129807692307692 0.09495192307692307
