# Supplementary material for: Development of a portable toolkit to diagnose coral thermal stress
Source: Sci Rep. 2022 Aug 24;12:14398. doi: 10.1038/s41598-022-18653-3 (PMC9402530; doi:10.1038/s41598-022-18653-3)
Supplement: Supplementary file 1 — Supplementary Information 1. [file 41598_2022_18653_MOESM1_ESM.zip › Supplementary Data 1/training/capture_123290_jpg.rf.c14548b81a49752a1238a6d5d5014d41.txt]

9 0.18028846153846154 0.5240384615384616 0.09014423076923077 0.05048076923076923
1 0.17668269230769232 0.5997596153846154 0.09014423076923077 0.054086538461538464
7 0.17427884615384615 0.6754807692307693 0.09134615384615384 0.05048076923076923
3 0.171875 0.7487980769230769 0.09014423076923077 0.052884615384615384
0 0.17067307692307693 0.8257211538461539 0.0889423076923077 0.051682692307692304
2 0.16706730769230768 0.9014423076923077 0.09014423076923077 0.05048076923076923
4 0.19110576923076922 0.22115384615384615 0.09134615384615384 0.055288461538461536
5 0.18629807692307693 0.296875 0.09014423076923077 0.05048076923076923
8 0.18389423076923078 0.375 0.08653846153846154 0.05048076923076923
6 0.18389423076923078 0.45072115384615385 0.0889423076923077 0.04927884615384615
