# Supplementary material for: Development of a portable toolkit to diagnose coral thermal stress
Source: Sci Rep. 2022 Aug 24;12:14398. doi: 10.1038/s41598-022-18653-3 (PMC9402530; doi:10.1038/s41598-022-18653-3)
Supplement: Supplementary file 1 — Supplementary Information 1. [file 41598_2022_18653_MOESM1_ESM.zip › Supplementary Data 1/training/capture_1063-CL20_jpg.rf.25952364aa1eb18ab05fc4501c5b14f2.txt]

4 0.27524038461538464 0.7848557692307693 0.051682692307692304 0.09014423076923077
5 0.34975961538461536 0.7884615384615384 0.051682692307692304 0.09014423076923077
8 0.4266826923076923 0.7896634615384616 0.051682692307692304 0.09014423076923077
6 0.5012019230769231 0.7908653846153846 0.04807692307692308 0.09014423076923077
9 0.5745192307692307 0.7956730769230769 0.05048076923076923 0.09014423076923077
1 0.6514423076923077 0.796875 0.051682692307692304 0.08774038461538461
7 0.7259615384615384 0.8004807692307693 0.052884615384615384 0.09014423076923077
3 0.8028846153846154 0.8028846153846154 0.05048076923076923 0.09014423076923077
0 0.8786057692307693 0.8088942307692307 0.054086538461538464 0.09014423076923077
2 0.953125 0.8088942307692307 0.04927884615384615 0.09014423076923077
