# Supplementary material for: Development of a portable toolkit to diagnose coral thermal stress
Source: Sci Rep. 2022 Aug 24;12:14398. doi: 10.1038/s41598-022-18653-3 (PMC9402530; doi:10.1038/s41598-022-18653-3)
Supplement: Supplementary file 1 — Supplementary Information 1. [file 41598_2022_18653_MOESM1_ESM.zip › Supplementary Data 1/training/1MC289-2393-RLT_0-4g_jpg.rf.e6593896b880aeda859379b1e4724e7c.txt]

2 0.10216346153846154 0.4795673076923077 0.05889423076923077 0.09254807692307693
3 0.2764423076923077 0.48197115384615385 0.0625 0.09495192307692307
0 0.18870192307692307 0.48197115384615385 0.0625 0.09975961538461539
1 0.4495192307692308 0.484375 0.05889423076923077 0.09134615384615384
7 0.3629807692307692 0.484375 0.05889423076923077 0.09975961538461539
9 0.5336538461538461 0.484375 0.057692307692307696 0.09375
6 0.6189903846153846 0.4879807692307692 0.06009615384615385 0.09735576923076923
8 0.7043269230769231 0.4891826923076923 0.06129807692307692 0.09735576923076923
5 0.7944711538461539 0.49399038461538464 0.06129807692307692 0.10576923076923077
4 0.8798076923076923 0.49399038461538464 0.06009615384615385 0.09735576923076923
