# Supplementary material for: Development of a portable toolkit to diagnose coral thermal stress
Source: Sci Rep. 2022 Aug 24;12:14398. doi: 10.1038/s41598-022-18653-3 (PMC9402530; doi:10.1038/s41598-022-18653-3)
Supplement: Supplementary file 1 — Supplementary Information 1. [file 41598_2022_18653_MOESM1_ESM.zip › Supplementary Data 1/training/capture_254070_jpg.rf.3a68edec87ac6cc891242c0471f68c14.txt]

1 0.1778846153846154 0.59375 0.08653846153846154 0.05048076923076923
7 0.17548076923076922 0.6682692307692307 0.08653846153846154 0.057692307692307696
3 0.171875 0.7451923076923077 0.09134615384615384 0.054086538461538464
0 0.16706730769230768 0.8209134615384616 0.09134615384615384 0.055288461538461536
2 0.16466346153846154 0.8930288461538461 0.09014423076923077 0.052884615384615384
4 0.19110576923076922 0.21634615384615385 0.09014423076923077 0.051682692307692304
5 0.1875 0.2932692307692308 0.09014423076923077 0.055288461538461536
8 0.18389423076923078 0.36899038461538464 0.08653846153846154 0.057692307692307696
6 0.18389423076923078 0.44350961538461536 0.08653846153846154 0.05048076923076923
9 0.18389423076923078 0.5204326923076923 0.08653846153846154 0.055288461538461536
