# Supplementary material for: Development of a portable toolkit to diagnose coral thermal stress
Source: Sci Rep. 2022 Aug 24;12:14398. doi: 10.1038/s41598-022-18653-3 (PMC9402530; doi:10.1038/s41598-022-18653-3)
Supplement: Supplementary file 1 — Supplementary Information 1. [file 41598_2022_18653_MOESM1_ESM.zip › Supplementary Data 1/training/1MC248-1331-Tris_0-2g_jpg.rf.a7fcc99f603276f37bd886618d0b6f3a.txt]

2 0.08774038461538461 0.47475961538461536 0.057692307692307696 0.09014423076923077
7 0.3485576923076923 0.47836538461538464 0.06129807692307692 0.09375
3 0.2608173076923077 0.4795673076923077 0.06129807692307692 0.09375
0 0.171875 0.4795673076923077 0.0625 0.10336538461538461
1 0.4338942307692308 0.48197115384615385 0.06009615384615385 0.09014423076923077
9 0.5168269230769231 0.48197115384615385 0.05889423076923077 0.09014423076923077
6 0.6021634615384616 0.4855769230769231 0.06009615384615385 0.09014423076923077
8 0.6875 0.4891826923076923 0.06009615384615385 0.09615384615384616
5 0.7764423076923077 0.49278846153846156 0.0625 0.09615384615384616
4 0.8617788461538461 0.4951923076923077 0.06129807692307692 0.0985576923076923
