# Supplementary material for: Development of a portable toolkit to diagnose coral thermal stress
Source: Sci Rep. 2022 Aug 24;12:14398. doi: 10.1038/s41598-022-18653-3 (PMC9402530; doi:10.1038/s41598-022-18653-3)
Supplement: Supplementary file 1 — Supplementary Information 1. [file 41598_2022_18653_MOESM1_ESM.zip › Supplementary Data 1/training/capture_254060_jpg.rf.751b73944e5260ae538cfaa4ad5e63fc.txt]

1 0.1778846153846154 0.59375 0.0889423076923077 0.05048076923076923
7 0.17427884615384615 0.6694711538461539 0.09014423076923077 0.052884615384615384
3 0.171875 0.7451923076923077 0.08653846153846154 0.05048076923076923
0 0.16706730769230768 0.8221153846153846 0.09014423076923077 0.055288461538461536
2 0.16706730769230768 0.8930288461538461 0.09014423076923077 0.051682692307692304
4 0.18990384615384615 0.21634615384615385 0.09375 0.055288461538461536
5 0.18629807692307693 0.29447115384615385 0.09134615384615384 0.055288461538461536
8 0.18629807692307693 0.36778846153846156 0.09014423076923077 0.055288461538461536
6 0.18509615384615385 0.44471153846153844 0.0889423076923077 0.054086538461538464
9 0.1814903846153846 0.5180288461538461 0.0829326923076923 0.052884615384615384
