# Supplementary material for: Development of a portable toolkit to diagnose coral thermal stress
Source: Sci Rep. 2022 Aug 24;12:14398. doi: 10.1038/s41598-022-18653-3 (PMC9402530; doi:10.1038/s41598-022-18653-3)
Supplement: Supplementary file 1 — Supplementary Information 1. [file 41598_2022_18653_MOESM1_ESM.zip › Supplementary Data 1/training/capture_1063-EB50_jpg.rf.7e055317f56cdaeb33979d1b48156dda.txt]

4 0.2848557692307692 0.7848557692307693 0.054086538461538464 0.09495192307692307
5 0.3605769230769231 0.7860576923076923 0.051682692307692304 0.09254807692307693
8 0.43509615384615385 0.7884615384615384 0.04927884615384615 0.09014423076923077
6 0.5120192307692307 0.7920673076923077 0.051682692307692304 0.09254807692307693
9 0.5853365384615384 0.7944711538461539 0.051682692307692304 0.08774038461538461
1 0.6598557692307693 0.7980769230769231 0.051682692307692304 0.09014423076923077
7 0.7367788461538461 0.8028846153846154 0.054086538461538464 0.09014423076923077
3 0.8125 0.8052884615384616 0.054086538461538464 0.09375
0 0.8882211538461539 0.8076923076923077 0.056490384615384616 0.09014423076923077
2 0.9627403846153846 0.8088942307692307 0.04807692307692308 0.0889423076923077
