# Supplementary material for: Development of a portable toolkit to diagnose coral thermal stress
Source: Sci Rep. 2022 Aug 24;12:14398. doi: 10.1038/s41598-022-18653-3 (PMC9402530; doi:10.1038/s41598-022-18653-3)
Supplement: Supplementary file 1 — Supplementary Information 1. [file 41598_2022_18653_MOESM1_ESM.zip › Supplementary Data 1/training/1631230556217_jpg.rf.b7c588e826b0292573e6912cf5aad8f3.txt]

3 0.5192307692307693 0.25841346153846156 0.06971153846153846 0.05889423076923077
7 0.5168269230769231 0.34615384615384615 0.06610576923076923 0.056490384615384616
1 0.515625 0.43149038461538464 0.06370192307692307 0.056490384615384616
9 0.5168269230769231 0.5168269230769231 0.06850961538461539 0.055288461538461536
6 0.5132211538461539 0.6033653846153846 0.06971153846153846 0.057692307692307696
8 0.5120192307692307 0.6887019230769231 0.06850961538461539 0.056490384615384616
5 0.5096153846153846 0.7776442307692307 0.06971153846153846 0.05889423076923077
2 0.5204326923076923 0.08413461538461539 0.0673076923076923 0.054086538461538464
4 0.5084134615384616 0.8641826923076923 0.06850961538461539 0.05889423076923077
0 0.5180288461538461 0.17067307692307693 0.07091346153846154 0.05889423076923077
