# Supplementary material for: Development of a portable toolkit to diagnose coral thermal stress
Source: Sci Rep. 2022 Aug 24;12:14398. doi: 10.1038/s41598-022-18653-3 (PMC9402530; doi:10.1038/s41598-022-18653-3)
Supplement: Supplementary file 1 — Supplementary Information 1. [file 41598_2022_18653_MOESM1_ESM.zip › Supplementary Data 1/training/capture_1063-rlt120_jpg.rf.aef6232fd1cb447637a4ea8b7813a9b9.txt]

4 0.2668269230769231 0.7848557692307693 0.054086538461538464 0.09134615384615384
5 0.34134615384615385 0.7872596153846154 0.051682692307692304 0.09254807692307693
8 0.4170673076923077 0.7896634615384616 0.051682692307692304 0.09014423076923077
6 0.49278846153846156 0.7920673076923077 0.04927884615384615 0.0889423076923077
9 0.5673076923076923 0.7944711538461539 0.04927884615384615 0.0889423076923077
1 0.6442307692307693 0.796875 0.051682692307692304 0.08653846153846154
7 0.71875 0.8028846153846154 0.052884615384615384 0.09134615384615384
3 0.7944711538461539 0.8040865384615384 0.052884615384615384 0.09014423076923077
0 0.8713942307692307 0.8064903846153846 0.052884615384615384 0.0889423076923077
2 0.9447115384615384 0.8088942307692307 0.05048076923076923 0.09014423076923077
