# Supplementary material for: Development of a portable toolkit to diagnose coral thermal stress
Source: Sci Rep. 2022 Aug 24;12:14398. doi: 10.1038/s41598-022-18653-3 (PMC9402530; doi:10.1038/s41598-022-18653-3)
Supplement: Supplementary file 1 — Supplementary Information 1. [file 41598_2022_18653_MOESM1_ESM.zip › Supplementary Data 1/training/1631309273378_jpg.rf.b033f399998ed6b564ae62e9110dba4b.txt]

4 0.13341346153846154 0.5048076923076923 0.05889423076923077 0.06971153846153846
5 0.21754807692307693 0.5084134615384616 0.06009615384615385 0.06971153846153846
6 0.3918269230769231 0.5108173076923077 0.057692307692307696 0.0673076923076923
8 0.30649038461538464 0.5120192307692307 0.057692307692307696 0.07091346153846154
9 0.47716346153846156 0.5144230769230769 0.055288461538461536 0.06610576923076923
1 0.5612980769230769 0.515625 0.055288461538461536 0.06610576923076923
7 0.6466346153846154 0.5168269230769231 0.055288461538461536 0.06850961538461539
0 0.8221153846153846 0.5180288461538461 0.055288461538461536 0.07091346153846154
3 0.734375 0.5180288461538461 0.056490384615384616 0.0673076923076923
2 0.90625 0.5204326923076923 0.054086538461538464 0.0673076923076923
