# Supplementary material for: Development of a portable toolkit to diagnose coral thermal stress
Source: Sci Rep. 2022 Aug 24;12:14398. doi: 10.1038/s41598-022-18653-3 (PMC9402530; doi:10.1038/s41598-022-18653-3)
Supplement: Supplementary file 1 — Supplementary Information 1. [file 41598_2022_18653_MOESM1_ESM.zip › Supplementary Data 1/training/1MC248-1331-RLT_0-6g_jpg.rf.cd9678f5f50660de1e7ba85ad57a135f.txt]

6 0.5144230769230769 0.6021634615384616 0.09975961538461539 0.057692307692307696
8 0.5108173076923077 0.6875 0.0985576923076923 0.06009615384615385
5 0.5060096153846154 0.7776442307692307 0.0985576923076923 0.0625
2 0.5216346153846154 0.08653846153846154 0.09495192307692307 0.05889423076923077
4 0.5060096153846154 0.8629807692307693 0.09375 0.06129807692307692
0 0.5180288461538461 0.17067307692307693 0.09975961538461539 0.06009615384615385
3 0.5180288461538461 0.25961538461538464 0.0985576923076923 0.0625
7 0.5168269230769231 0.34615384615384615 0.09495192307692307 0.05889423076923077
1 0.515625 0.4326923076923077 0.09375 0.05889423076923077
9 0.5144230769230769 0.5168269230769231 0.09014423076923077 0.05889423076923077
