# Supplementary material for: Development of a portable toolkit to diagnose coral thermal stress
Source: Sci Rep. 2022 Aug 24;12:14398. doi: 10.1038/s41598-022-18653-3 (PMC9402530; doi:10.1038/s41598-022-18653-3)
Supplement: Supplementary file 1 — Supplementary Information 1. [file 41598_2022_18653_MOESM1_ESM.zip › Supplementary Data 1/training/capture_122280_jpg.rf.a91c7c3671955cf76e8e92425f61b93b.txt]

1 0.17668269230769232 0.59375 0.08653846153846154 0.05048076923076923
7 0.17548076923076922 0.6682692307692307 0.0889423076923077 0.05048076923076923
3 0.171875 0.7439903846153846 0.09014423076923077 0.055288461538461536
0 0.16947115384615385 0.8197115384615384 0.09375 0.051682692307692304
2 0.16706730769230768 0.8954326923076923 0.09014423076923077 0.052884615384615384
4 0.19230769230769232 0.21634615384615385 0.09014423076923077 0.054086538461538464
5 0.18509615384615385 0.29086538461538464 0.08653846153846154 0.051682692307692304
8 0.18870192307692307 0.36658653846153844 0.0889423076923077 0.05048076923076923
6 0.18629807692307693 0.44350961538461536 0.09014423076923077 0.05048076923076923
9 0.1814903846153846 0.5168269230769231 0.08653846153846154 0.051682692307692304
