# Supplementary material for: Development of a portable toolkit to diagnose coral thermal stress
Source: Sci Rep. 2022 Aug 24;12:14398. doi: 10.1038/s41598-022-18653-3 (PMC9402530; doi:10.1038/s41598-022-18653-3)
Supplement: Supplementary file 1 — Supplementary Information 1. [file 41598_2022_18653_MOESM1_ESM.zip › Supplementary Data 1/training/capture_1063-rlt90_jpg.rf.113eb122d1edf9f0e8b52fd0a38aebac.txt]

4 0.2668269230769231 0.7836538461538461 0.055288461538461536 0.09134615384615384
5 0.3425480769230769 0.7860576923076923 0.052884615384615384 0.09014423076923077
8 0.4170673076923077 0.7896634615384616 0.05048076923076923 0.09375
6 0.49278846153846156 0.7908653846153846 0.05048076923076923 0.09134615384615384
9 0.5673076923076923 0.7944711538461539 0.05048076923076923 0.09134615384615384
1 0.6442307692307693 0.796875 0.051682692307692304 0.0889423076923077
7 0.71875 0.8016826923076923 0.05048076923076923 0.0889423076923077
3 0.7932692307692307 0.8040865384615384 0.054086538461538464 0.09014423076923077
0 0.8701923076923077 0.8064903846153846 0.055288461538461536 0.09014423076923077
2 0.9447115384615384 0.8088942307692307 0.05048076923076923 0.09134615384615384
