# Supplementary material for: Development of a portable toolkit to diagnose coral thermal stress
Source: Sci Rep. 2022 Aug 24;12:14398. doi: 10.1038/s41598-022-18653-3 (PMC9402530; doi:10.1038/s41598-022-18653-3)
Supplement: Supplementary file 1 — Supplementary Information 1. [file 41598_2022_18653_MOESM1_ESM.zip › Supplementary Data 1/training/capture_1063-rlt70_jpg.rf.9d97fff90c820dd9410ed23f24cec4ef.txt]

4 0.265625 0.7836538461538461 0.052884615384615384 0.09375
5 0.34134615384615385 0.7872596153846154 0.051682692307692304 0.09495192307692307
8 0.4170673076923077 0.7884615384615384 0.04927884615384615 0.09014423076923077
6 0.49278846153846156 0.7920673076923077 0.04927884615384615 0.09134615384615384
9 0.5685096153846154 0.7944711538461539 0.05048076923076923 0.09014423076923077
1 0.6430288461538461 0.7980769230769231 0.051682692307692304 0.09014423076923077
7 0.7175480769230769 0.8004807692307693 0.051682692307692304 0.0889423076923077
3 0.7932692307692307 0.8040865384615384 0.051682692307692304 0.09014423076923077
0 0.8713942307692307 0.8052884615384616 0.055288461538461536 0.09014423076923077
2 0.9447115384615384 0.8076923076923077 0.051682692307692304 0.09014423076923077
