# Supplementary material for: Development of a portable toolkit to diagnose coral thermal stress
Source: Sci Rep. 2022 Aug 24;12:14398. doi: 10.1038/s41598-022-18653-3 (PMC9402530; doi:10.1038/s41598-022-18653-3)
Supplement: Supplementary file 1 — Supplementary Information 1. [file 41598_2022_18653_MOESM1_ESM.zip › Supplementary Data 1/training/1MC248-1331-RLT_0-2g_jpg.rf.339380731982a66f260b9acb4a4b2ff3.txt]

1 0.4831730769230769 0.5661057692307693 0.09375 0.056490384615384616
7 0.484375 0.6538461538461539 0.09134615384615384 0.06009615384615385
3 0.4831730769230769 0.7415865384615384 0.09134615384615384 0.06009615384615385
0 0.4807692307692308 0.828125 0.09615384615384616 0.06009615384615385
2 0.47716346153846156 0.9134615384615384 0.09134615384615384 0.057692307692307696
4 0.49759615384615385 0.13581730769230768 0.09615384615384616 0.06129807692307692
5 0.4963942307692308 0.22355769230769232 0.10096153846153846 0.06490384615384616
8 0.49038461538461536 0.3112980769230769 0.09615384615384616 0.057692307692307696
6 0.4891826923076923 0.39903846153846156 0.09495192307692307 0.06009615384615385
9 0.48677884615384615 0.484375 0.09134615384615384 0.06009615384615385
