# Supplementary material for: Development of a portable toolkit to diagnose coral thermal stress
Source: Sci Rep. 2022 Aug 24;12:14398. doi: 10.1038/s41598-022-18653-3 (PMC9402530; doi:10.1038/s41598-022-18653-3)
Supplement: Supplementary file 1 — Supplementary Information 1. [file 41598_2022_18653_MOESM1_ESM.zip › Supplementary Data 1/training/capture_122290_jpg.rf.8b3432e4640b6b2fff4c7cf36941ee35.txt]

1 0.18028846153846154 0.59375 0.0889423076923077 0.05048076923076923
7 0.17427884615384615 0.6682692307692307 0.09014423076923077 0.052884615384615384
3 0.17067307692307693 0.7439903846153846 0.0889423076923077 0.052884615384615384
0 0.16947115384615385 0.8197115384615384 0.09375 0.054086538461538464
2 0.16706730769230768 0.8942307692307693 0.09014423076923077 0.04927884615384615
4 0.19230769230769232 0.21634615384615385 0.08653846153846154 0.054086538461538464
5 0.1875 0.28966346153846156 0.0889423076923077 0.05048076923076923
8 0.1875 0.36778846153846156 0.09014423076923077 0.05048076923076923
6 0.18389423076923078 0.44471153846153844 0.08653846153846154 0.05048076923076923
9 0.17908653846153846 0.5180288461538461 0.0889423076923077 0.051682692307692304
