# Supplementary material for: Development of a portable toolkit to diagnose coral thermal stress
Source: Sci Rep. 2022 Aug 24;12:14398. doi: 10.1038/s41598-022-18653-3 (PMC9402530; doi:10.1038/s41598-022-18653-3)
Supplement: Supplementary file 1 — Supplementary Information 1. [file 41598_2022_18653_MOESM1_ESM.zip › Supplementary Data 1/training/1631230556195_jpg.rf.85a90254df54e4e116e4c0d5d65263db.txt]

4 0.13221153846153846 0.5048076923076923 0.05889423076923077 0.07091346153846154
5 0.21875 0.5060096153846154 0.06009615384615385 0.07211538461538461
8 0.30649038461538464 0.5084134615384616 0.056490384615384616 0.07091346153846154
6 0.39302884615384615 0.5096153846153846 0.06009615384615385 0.07091346153846154
9 0.47716346153846156 0.5108173076923077 0.056490384615384616 0.07091346153846154
1 0.5637019230769231 0.5132211538461539 0.057692307692307696 0.07091346153846154
7 0.6490384615384616 0.5132211538461539 0.06129807692307692 0.07211538461538461
3 0.7379807692307693 0.5132211538461539 0.05889423076923077 0.07211538461538461
0 0.8245192307692307 0.5132211538461539 0.06129807692307692 0.07211538461538461
2 0.9086538461538461 0.5168269230769231 0.057692307692307696 0.06850961538461539
