# Supplementary material for: Development of a portable toolkit to diagnose coral thermal stress
Source: Sci Rep. 2022 Aug 24;12:14398. doi: 10.1038/s41598-022-18653-3 (PMC9402530; doi:10.1038/s41598-022-18653-3)
Supplement: Supplementary file 1 — Supplementary Information 1. [file 41598_2022_18653_MOESM1_ESM.zip › Supplementary Data 1/training/capture_1181rlt80_jpg.rf.d036ec9e8763950ca6b793f6c27befea.txt]

4 0.2548076923076923 0.8233173076923077 0.05048076923076923 0.09014423076923077
5 0.3293269230769231 0.8245192307692307 0.052884615384615384 0.09375
8 0.40384615384615385 0.8269230769230769 0.04927884615384615 0.08774038461538461
6 0.4807692307692308 0.828125 0.04807692307692308 0.09375
9 0.5552884615384616 0.8305288461538461 0.051682692307692304 0.09134615384615384
1 0.6298076923076923 0.8329326923076923 0.05048076923076923 0.0889423076923077
7 0.7055288461538461 0.8341346153846154 0.051682692307692304 0.09254807692307693
0 0.8569711538461539 0.8353365384615384 0.052884615384615384 0.08774038461538461
3 0.78125 0.8365384615384616 0.05048076923076923 0.08774038461538461
2 0.9314903846153846 0.8365384615384616 0.05048076923076923 0.09014423076923077
