# Supplementary material for: Development of a portable toolkit to diagnose coral thermal stress
Source: Sci Rep. 2022 Aug 24;12:14398. doi: 10.1038/s41598-022-18653-3 (PMC9402530; doi:10.1038/s41598-022-18653-3)
Supplement: Supplementary file 1 — Supplementary Information 1. [file 41598_2022_18653_MOESM1_ESM.zip › Supplementary Data 1/training/3MC248-1331-Tris_0-3g_jpg.rf.ac2c9db8aa8ff7b7b3db4dce8e4b17c2.txt]

4 0.14302884615384615 0.5060096153846154 0.06129807692307692 0.09975961538461539
5 0.23076923076923078 0.5060096153846154 0.0625 0.10336538461538461
8 0.31850961538461536 0.5096153846153846 0.06009615384615385 0.09495192307692307
6 0.40384615384615385 0.5120192307692307 0.05889423076923077 0.09495192307692307
9 0.49038461538461536 0.5132211538461539 0.05889423076923077 0.09495192307692307
1 0.5745192307692307 0.5144230769230769 0.05889423076923077 0.09254807692307693
0 0.8353365384615384 0.5144230769230769 0.06129807692307692 0.10216346153846154
7 0.6610576923076923 0.5168269230769231 0.06129807692307692 0.09615384615384616
3 0.7463942307692307 0.5180288461538461 0.05889423076923077 0.09615384615384616
2 0.9194711538461539 0.5192307692307693 0.056490384615384616 0.09495192307692307
