# Supplementary material for: Development of a portable toolkit to diagnose coral thermal stress
Source: Sci Rep. 2022 Aug 24;12:14398. doi: 10.1038/s41598-022-18653-3 (PMC9402530; doi:10.1038/s41598-022-18653-3)
Supplement: Supplementary file 1 — Supplementary Information 1. [file 41598_2022_18653_MOESM1_ESM.zip › Supplementary Data 1/training/capture_1063-CL30_jpg.rf.dd9712268a8a065aebba2335bed4fede.txt]

4 0.27403846153846156 0.7848557692307693 0.052884615384615384 0.09134615384615384
5 0.34975961538461536 0.7884615384615384 0.052884615384615384 0.09014423076923077
8 0.4254807692307692 0.7896634615384616 0.05048076923076923 0.09014423076923077
6 0.5012019230769231 0.7920673076923077 0.04927884615384615 0.09014423076923077
9 0.5745192307692307 0.7944711538461539 0.05048076923076923 0.0889423076923077
1 0.6514423076923077 0.7980769230769231 0.051682692307692304 0.0889423076923077
7 0.7259615384615384 0.8028846153846154 0.05048076923076923 0.09014423076923077
3 0.8028846153846154 0.8052884615384616 0.052884615384615384 0.09014423076923077
0 0.8798076923076923 0.8076923076923077 0.052884615384615384 0.09014423076923077
2 0.9519230769230769 0.8088942307692307 0.05048076923076923 0.0889423076923077
