# Supplementary material for: Development of a portable toolkit to diagnose coral thermal stress
Source: Sci Rep. 2022 Aug 24;12:14398. doi: 10.1038/s41598-022-18653-3 (PMC9402530; doi:10.1038/s41598-022-18653-3)
Supplement: Supplementary file 1 — Supplementary Information 1. [file 41598_2022_18653_MOESM1_ESM.zip › Supplementary Data 1/training/capture_1063-EB80_jpg.rf.47c42f1e84391727481452dacd21b657.txt]

4 0.28365384615384615 0.7848557692307693 0.052884615384615384 0.09254807692307693
5 0.359375 0.7860576923076923 0.052884615384615384 0.0889423076923077
8 0.43509615384615385 0.7884615384615384 0.04927884615384615 0.09014423076923077
6 0.5120192307692307 0.7920673076923077 0.05048076923076923 0.08774038461538461
9 0.5841346153846154 0.7956730769230769 0.051682692307692304 0.09014423076923077
1 0.6610576923076923 0.7980769230769231 0.05048076923076923 0.09014423076923077
7 0.7355769230769231 0.8028846153846154 0.051682692307692304 0.09014423076923077
3 0.8125 0.8040865384615384 0.054086538461538464 0.09134615384615384
0 0.8882211538461539 0.8076923076923077 0.056490384615384616 0.08774038461538461
2 0.9639423076923077 0.8088942307692307 0.05048076923076923 0.09014423076923077
