# Supplementary material for: Development of a portable toolkit to diagnose coral thermal stress
Source: Sci Rep. 2022 Aug 24;12:14398. doi: 10.1038/s41598-022-18653-3 (PMC9402530; doi:10.1038/s41598-022-18653-3)
Supplement: Supplementary file 1 — Supplementary Information 1. [file 41598_2022_18653_MOESM1_ESM.zip › Supplementary Data 1/training/1MC289-2393-RLT_0-6g_jpg.rf.f23d540152cafce6bce433f8a187bb38.txt]

2 0.09495192307692307 0.47836538461538464 0.057692307692307696 0.09495192307692307
0 0.1814903846153846 0.48197115384615385 0.0625 0.10336538461538461
3 0.2692307692307692 0.48197115384615385 0.06129807692307692 0.09735576923076923
7 0.3557692307692308 0.4831730769230769 0.06009615384615385 0.09375
1 0.4411057692307692 0.4831730769230769 0.057692307692307696 0.09254807692307693
9 0.5252403846153846 0.484375 0.057692307692307696 0.09375
6 0.6117788461538461 0.48677884615384615 0.05889423076923077 0.0985576923076923
8 0.6959134615384616 0.4891826923076923 0.05889423076923077 0.09615384615384616
5 0.7872596153846154 0.49158653846153844 0.06009615384615385 0.10096153846153846
4 0.8725961538461539 0.49399038461538464 0.06129807692307692 0.10096153846153846
