# Supplementary material for: Development of a portable toolkit to diagnose coral thermal stress
Source: Sci Rep. 2022 Aug 24;12:14398. doi: 10.1038/s41598-022-18653-3 (PMC9402530; doi:10.1038/s41598-022-18653-3)
Supplement: Supplementary file 1 — Supplementary Information 1. [file 41598_2022_18653_MOESM1_ESM.zip › Supplementary Data 1/training/3MC248-1331-RLT_0-6g_jpg.rf.32344cc292edea9fb2119f20087b5a92.txt]

6 0.5120192307692307 0.6033653846153846 0.09375 0.057692307692307696
8 0.5096153846153846 0.6875 0.09134615384615384 0.06009615384615385
5 0.5060096153846154 0.7776442307692307 0.09615384615384616 0.0625
4 0.5048076923076923 0.8641826923076923 0.0985576923076923 0.06009615384615385
2 0.5216346153846154 0.08774038461538461 0.09615384615384616 0.056490384615384616
0 0.5180288461538461 0.171875 0.10576923076923077 0.06009615384615385
3 0.5180288461538461 0.25841346153846156 0.0985576923076923 0.05889423076923077
7 0.515625 0.34615384615384615 0.10096153846153846 0.06009615384615385
1 0.5168269230769231 0.4326923076923077 0.09014423076923077 0.06009615384615385
9 0.5144230769230769 0.5168269230769231 0.09134615384615384 0.057692307692307696
