# Supplementary material for: Development of a portable toolkit to diagnose coral thermal stress
Source: Sci Rep. 2022 Aug 24;12:14398. doi: 10.1038/s41598-022-18653-3 (PMC9402530; doi:10.1038/s41598-022-18653-3)
Supplement: Supplementary file 1 — Supplementary Information 1. [file 41598_2022_18653_MOESM1_ESM.zip › Supplementary Data 1/validation/1631230556132_jpg.rf.6dd7874fef8f703bde7cc3bad5b3b066.txt]

4 0.1466346153846154 0.5036057692307693 0.056490384615384616 0.07572115384615384
5 0.234375 0.5060096153846154 0.06009615384615385 0.07451923076923077
8 0.32091346153846156 0.5060096153846154 0.06009615384615385 0.07211538461538461
6 0.4074519230769231 0.5096153846153846 0.06009615384615385 0.07091346153846154
9 0.49278846153846156 0.5108173076923077 0.055288461538461536 0.06850961538461539
1 0.5793269230769231 0.5144230769230769 0.056490384615384616 0.06850961538461539
7 0.6658653846153846 0.5144230769230769 0.057692307692307696 0.06971153846153846
0 0.8389423076923077 0.5168269230769231 0.06009615384615385 0.0733173076923077
3 0.7536057692307693 0.5168269230769231 0.05889423076923077 0.07091346153846154
2 0.9242788461538461 0.5204326923076923 0.055288461538461536 0.06971153846153846
