# Supplementary material for: Development of a portable toolkit to diagnose coral thermal stress
Source: Sci Rep. 2022 Aug 24;12:14398. doi: 10.1038/s41598-022-18653-3 (PMC9402530; doi:10.1038/s41598-022-18653-3)
Supplement: Supplementary file 1 — Supplementary Information 1. [file 41598_2022_18653_MOESM1_ESM.zip › Supplementary Data 1/validation/capture_1222100_jpg.rf.cb13676e53e8266d229655eda7644428.txt]

1 0.17548076923076922 0.59375 0.0889423076923077 0.05048076923076923
7 0.17548076923076922 0.6682692307692307 0.0889423076923077 0.04927884615384615
3 0.17307692307692307 0.7439903846153846 0.09134615384615384 0.055288461538461536
0 0.16706730769230768 0.8209134615384616 0.09014423076923077 0.052884615384615384
2 0.16947115384615385 0.8954326923076923 0.09014423076923077 0.04807692307692308
4 0.19110576923076922 0.21754807692307693 0.09375 0.055288461538461536
5 0.18870192307692307 0.2920673076923077 0.08653846153846154 0.04807692307692308
8 0.18509615384615385 0.36899038461538464 0.08413461538461539 0.051682692307692304
6 0.18509615384615385 0.44471153846153844 0.09375 0.05048076923076923
9 0.18389423076923078 0.5180288461538461 0.08653846153846154 0.04807692307692308
