# Supplementary material for: Development of a portable toolkit to diagnose coral thermal stress
Source: Sci Rep. 2022 Aug 24;12:14398. doi: 10.1038/s41598-022-18653-3 (PMC9402530; doi:10.1038/s41598-022-18653-3)
Supplement: Supplementary file 1 — Supplementary Information 1. [file 41598_2022_18653_MOESM1_ESM.zip › Supplementary Data 1/validation/capture_1063-EB60_jpg.rf.6c6296c609b8aee61e495abb3481dab9.txt]

4 0.2848557692307692 0.7848557692307693 0.051682692307692304 0.09014423076923077
5 0.359375 0.7860576923076923 0.052884615384615384 0.09014423076923077
8 0.43509615384615385 0.7884615384615384 0.05048076923076923 0.08774038461538461
6 0.5108173076923077 0.7920673076923077 0.05048076923076923 0.09014423076923077
9 0.5841346153846154 0.7956730769230769 0.052884615384615384 0.09014423076923077
1 0.6598557692307693 0.7980769230769231 0.051682692307692304 0.09134615384615384
7 0.7367788461538461 0.8028846153846154 0.05048076923076923 0.09134615384615384
3 0.8112980769230769 0.8040865384615384 0.052884615384615384 0.0889423076923077
0 0.8882211538461539 0.8076923076923077 0.056490384615384616 0.09254807692307693
2 0.9615384615384616 0.8088942307692307 0.054086538461538464 0.09014423076923077
