# Supplementary material for: Development of a portable toolkit to diagnose coral thermal stress
Source: Sci Rep. 2022 Aug 24;12:14398. doi: 10.1038/s41598-022-18653-3 (PMC9402530; doi:10.1038/s41598-022-18653-3)
Supplement: Supplementary file 1 — Supplementary Information 1. [file 41598_2022_18653_MOESM1_ESM.zip › Supplementary Data 1/validation/capture_1063-EB90_jpg.rf.920461252a9ae34bad3d0b206ee8e30a.txt]

4 0.2848557692307692 0.7848557692307693 0.051682692307692304 0.09014423076923077
5 0.359375 0.7872596153846154 0.051682692307692304 0.09134615384615384
8 0.43509615384615385 0.7908653846153846 0.05048076923076923 0.08774038461538461
6 0.5108173076923077 0.7920673076923077 0.051682692307692304 0.0889423076923077
9 0.5853365384615384 0.7944711538461539 0.051682692307692304 0.08653846153846154
1 0.6610576923076923 0.7980769230769231 0.052884615384615384 0.08653846153846154
7 0.7367788461538461 0.8016826923076923 0.052884615384615384 0.0889423076923077
3 0.8125 0.8064903846153846 0.054086538461538464 0.09134615384615384
0 0.8882211538461539 0.8088942307692307 0.055288461538461536 0.09495192307692307
2 0.9639423076923077 0.8088942307692307 0.05048076923076923 0.08653846153846154
