# Supplementary material for: Development of a portable toolkit to diagnose coral thermal stress
Source: Sci Rep. 2022 Aug 24;12:14398. doi: 10.1038/s41598-022-18653-3 (PMC9402530; doi:10.1038/s41598-022-18653-3)
Supplement: Supplementary file 1 — Supplementary Information 1. [file 41598_2022_18653_MOESM1_ESM.zip › Supplementary Data 1/validation/1MC248-1331-RLT_0-3g_jpg.rf.d3af1c039b9bcc7e0a57b7227a17dd2c.txt]

4 0.14182692307692307 0.5024038461538461 0.06009615384615385 0.10336538461538461
5 0.2283653846153846 0.5036057692307693 0.0625 0.10336538461538461
8 0.3161057692307692 0.5108173076923077 0.06009615384615385 0.09495192307692307
6 0.4014423076923077 0.5120192307692307 0.06009615384615385 0.09735576923076923
1 0.5721153846153846 0.5132211538461539 0.057692307692307696 0.09254807692307693
9 0.4879807692307692 0.5144230769230769 0.05889423076923077 0.09615384615384616
7 0.6586538461538461 0.515625 0.05889423076923077 0.09254807692307693
0 0.8329326923076923 0.515625 0.0625 0.0985576923076923
3 0.7451923076923077 0.5192307692307693 0.06009615384615385 0.09134615384615384
2 0.9170673076923077 0.5216346153846154 0.057692307692307696 0.09254807692307693
