# Supplementary material for: Development of a portable toolkit to diagnose coral thermal stress
Source: Sci Rep. 2022 Aug 24;12:14398. doi: 10.1038/s41598-022-18653-3 (PMC9402530; doi:10.1038/s41598-022-18653-3)
Supplement: Supplementary file 1 — Supplementary Information 1. [file 41598_2022_18653_MOESM1_ESM.zip › Supplementary Data 1/validation/1631230556204_jpg.rf.6d769b04538e7d7d936ccdbfb3193e81.txt]

3 0.515625 0.29447115384615385 0.06971153846153846 0.056490384615384616
7 0.515625 0.38221153846153844 0.0673076923076923 0.055288461538461536
1 0.5144230769230769 0.46634615384615385 0.06490384615384616 0.054086538461538464
9 0.5144230769230769 0.5516826923076923 0.06610576923076923 0.056490384615384616
6 0.5120192307692307 0.6358173076923077 0.07091346153846154 0.06129807692307692
8 0.5084134615384616 0.7235576923076923 0.06971153846153846 0.055288461538461536
5 0.5084134615384616 0.8112980769230769 0.06971153846153846 0.056490384615384616
4 0.5060096153846154 0.9002403846153846 0.07451923076923077 0.06009615384615385
2 0.5192307692307693 0.12259615384615384 0.06850961538461539 0.05889423076923077
0 0.515625 0.20673076923076922 0.07091346153846154 0.057692307692307696
