# Supplementary material for: Development of a portable toolkit to diagnose coral thermal stress
Source: Sci Rep. 2022 Aug 24;12:14398. doi: 10.1038/s41598-022-18653-3 (PMC9402530; doi:10.1038/s41598-022-18653-3)
Supplement: Supplementary file 1 — Supplementary Information 1. [file 41598_2022_18653_MOESM1_ESM.zip › Supplementary Data 1/validation/capture_1181rlt90_jpg.rf.8669d33c59c69099d0c002ea11f43f41.txt]

4 0.2536057692307692 0.8233173076923077 0.052884615384615384 0.09254807692307693
5 0.3293269230769231 0.8257211538461539 0.052884615384615384 0.09134615384615384
8 0.40384615384615385 0.8257211538461539 0.04927884615384615 0.08774038461538461
6 0.4807692307692308 0.828125 0.05048076923076923 0.09134615384615384
9 0.5552884615384616 0.8293269230769231 0.051682692307692304 0.09375
1 0.6310096153846154 0.8329326923076923 0.052884615384615384 0.09014423076923077
7 0.7055288461538461 0.8341346153846154 0.051682692307692304 0.09254807692307693
3 0.7800480769230769 0.8353365384615384 0.052884615384615384 0.09014423076923077
0 0.8581730769230769 0.8365384615384616 0.054086538461538464 0.09014423076923077
2 0.9314903846153846 0.8389423076923077 0.051682692307692304 0.09014423076923077
