# Supplementary material for: Development of a portable toolkit to diagnose coral thermal stress
Source: Sci Rep. 2022 Aug 24;12:14398. doi: 10.1038/s41598-022-18653-3 (PMC9402530; doi:10.1038/s41598-022-18653-3)
Supplement: Supplementary file 1 — Supplementary Information 1. [file 41598_2022_18653_MOESM1_ESM.zip › Supplementary Data 1/validation/capture_1063-CL40_jpg.rf.150308b17cb7baa7fa646e79bcf7feee.txt]

4 0.27403846153846156 0.7836538461538461 0.051682692307692304 0.09014423076923077
5 0.34975961538461536 0.7884615384615384 0.05048076923076923 0.09254807692307693
8 0.4254807692307692 0.7884615384615384 0.04927884615384615 0.09014423076923077
6 0.5012019230769231 0.7920673076923077 0.05048076923076923 0.09014423076923077
9 0.5757211538461539 0.7944711538461539 0.05048076923076923 0.09014423076923077
1 0.6514423076923077 0.796875 0.05048076923076923 0.0889423076923077
7 0.7259615384615384 0.8016826923076923 0.051682692307692304 0.09134615384615384
3 0.8028846153846154 0.8028846153846154 0.051682692307692304 0.09014423076923077
0 0.8786057692307693 0.8052884615384616 0.054086538461538464 0.09134615384615384
2 0.953125 0.8088942307692307 0.04807692307692308 0.0889423076923077
