# Supplementary material for: Development of a portable toolkit to diagnose coral thermal stress
Source: Sci Rep. 2022 Aug 24;12:14398. doi: 10.1038/s41598-022-18653-3 (PMC9402530; doi:10.1038/s41598-022-18653-3)
Supplement: Supplementary file 1 — Supplementary Information 1. [file 41598_2022_18653_MOESM1_ESM.zip › Supplementary Data 1/validation/1MC248-1331-Tris_0-6g_jpg.rf.b506f823763094b0495d0bbb101a6c51.txt]

6 0.5120192307692307 0.6033653846153846 0.09495192307692307 0.06009615384615385
8 0.5120192307692307 0.6899038461538461 0.08653846153846154 0.0625
5 0.5084134615384616 0.7788461538461539 0.09615384615384616 0.0625
4 0.5036057692307693 0.8629807692307693 0.0985576923076923 0.06009615384615385
2 0.5228365384615384 0.08774038461538461 0.0889423076923077 0.057692307692307696
0 0.5180288461538461 0.171875 0.10336538461538461 0.0625
3 0.5168269230769231 0.25961538461538464 0.09495192307692307 0.06009615384615385
7 0.5192307692307693 0.3485576923076923 0.09134615384615384 0.06009615384615385
1 0.515625 0.4338942307692308 0.09375 0.05889423076923077
9 0.5132211538461539 0.5180288461538461 0.0889423076923077 0.06009615384615385
