# Supplementary material for: Development of a portable toolkit to diagnose coral thermal stress
Source: Sci Rep. 2022 Aug 24;12:14398. doi: 10.1038/s41598-022-18653-3 (PMC9402530; doi:10.1038/s41598-022-18653-3)
Supplement: Supplementary file 1 — Supplementary Information 1. [file 41598_2022_18653_MOESM1_ESM.zip › Supplementary Data 1/validation/capture_1063-rlt80_jpg.rf.e9cfe3127b1438b0a237840247ac9dad.txt]

4 0.2668269230769231 0.7836538461538461 0.054086538461538464 0.09134615384615384
5 0.3425480769230769 0.7872596153846154 0.051682692307692304 0.09375
8 0.41586538461538464 0.7884615384615384 0.04927884615384615 0.09014423076923077
6 0.49278846153846156 0.7932692307692307 0.04927884615384615 0.09375
9 0.5673076923076923 0.7944711538461539 0.05048076923076923 0.09014423076923077
1 0.6430288461538461 0.796875 0.051682692307692304 0.09014423076923077
7 0.71875 0.8004807692307693 0.051682692307692304 0.09014423076923077
3 0.7944711538461539 0.8052884615384616 0.052884615384615384 0.0889423076923077
0 0.8701923076923077 0.8064903846153846 0.054086538461538464 0.0889423076923077
2 0.9447115384615384 0.8076923076923077 0.051682692307692304 0.09014423076923077
