# Supplementary material for: Development of a portable toolkit to diagnose coral thermal stress
Source: Sci Rep. 2022 Aug 24;12:14398. doi: 10.1038/s41598-022-18653-3 (PMC9402530; doi:10.1038/s41598-022-18653-3)
Supplement: Supplementary file 1 — Supplementary Information 1. [file 41598_2022_18653_MOESM1_ESM.zip › Supplementary Data 1/validation/1MC289-2393-RLT_0-2g_jpg.rf.3541158d6d82cf42b056caf23738db57.txt]

4 0.11778846153846154 0.5036057692307693 0.05889423076923077 0.09495192307692307
5 0.203125 0.5048076923076923 0.06129807692307692 0.0985576923076923
8 0.2920673076923077 0.5096153846153846 0.06129807692307692 0.09254807692307693
6 0.37740384615384615 0.5108173076923077 0.05889423076923077 0.09615384615384616
1 0.5480769230769231 0.5144230769230769 0.05889423076923077 0.09375
7 0.6334134615384616 0.5144230769230769 0.06009615384615385 0.09254807692307693
3 0.7223557692307693 0.5144230769230769 0.06129807692307692 0.09254807692307693
9 0.4639423076923077 0.5144230769230769 0.05889423076923077 0.09014423076923077
0 0.8100961538461539 0.515625 0.0625 0.09134615384615384
2 0.8942307692307693 0.5192307692307693 0.05889423076923077 0.09254807692307693
