# Supplementary material for: Development of a portable toolkit to diagnose coral thermal stress
Source: Sci Rep. 2022 Aug 24;12:14398. doi: 10.1038/s41598-022-18653-3 (PMC9402530; doi:10.1038/s41598-022-18653-3)
Supplement: Supplementary file 2 — Supplementary Information 2. [file 41598_2022_18653_MOESM2_ESM.zip]

Archive with 176 entries (169 files):
- Supplementary Data 2/
- Supplementary Data 2/.DS_Store
- __MACOSX/
- __MACOSX/Supplementary Data 2/
- __MACOSX/Supplementary Data 2/._.DS_Store
- Supplementary Data 2/training/
- Supplementary Data 2/training/Pacuta--1-_jpg.rf.05cb41707e8827cfee615507c7ce3cbb.txt
- __MACOSX/Supplementary Data 2/training/
- __MACOSX/Supplementary Data 2/training/._Pacuta--1-_jpg.rf.05cb41707e8827cfee615507c7ce3cbb.txt
- Supplementary Data 2/training/Mcap--13-_jpg.rf.3216d89bdd33a68a04d3cba7c3ec09f6.txt
- __MACOSX/Supplementary Data 2/training/._Mcap--13-_jpg.rf.3216d89bdd33a68a04d3cba7c3ec09f6.txt
- Supplementary Data 2/training/Pacuta--5-_jpg.rf.f57f9c7193ac53800ea8019ed8416a34.jpg
- __MACOSX/Supplementary Data 2/training/._Pacuta--5-_jpg.rf.f57f9c7193ac53800ea8019ed8416a34.jpg
- Supplementary Data 2/training/Mcap--59-_jpg.rf.f50683c3dc853a168f65eea9d6e39e36.txt
- __MACOSX/Supplementary Data 2/training/._Mcap--59-_jpg.rf.f50683c3dc853a168f65eea9d6e39e36.txt
- Supplementary Data 2/training/Mcap--17-_jpg.rf.54be5c997083ae767a6a7ae1c3d3b6b2.txt
- __MACOSX/Supplementary Data 2/training/._Mcap--17-_jpg.rf.54be5c997083ae767a6a7ae1c3d3b6b2.txt
- Supplementary Data 2/training/Mcap--1-_jpg.rf.61005f9e3a3700a36486332cf9732278.jpg
- __MACOSX/Supplementary Data 2/training/._Mcap--1-_jpg.rf.61005f9e3a3700a36486332cf9732278.jpg
- Supplementary Data 2/training/Mcap--34-_jpg.rf.6ad9b1c8c591904b19b37d37483a2c9b.jpg
- __MACOSX/Supplementary Data 2/training/._Mcap--34-_jpg.rf.6ad9b1c8c591904b19b37d37483a2c9b.jpg
- Supplementary Data 2/training/Pacuta--22-_jpg.rf.9d431e86bd1d9ba099ac864a2518432c.jpg
- __MACOSX/Supplementary Data 2/training/._Pacuta--22-_jpg.rf.9d431e86bd1d9ba099ac864a2518432c.jpg
- Supplementary Data 2/training/Pacuta--25-_jpg.rf.7b133a94f1ab6cc7081f37993a86bc66.jpg
- __MACOSX/Supplementary Data 2/training/._Pacuta--25-_jpg.rf.7b133a94f1ab6cc7081f37993a86bc66.jpg
- Supplementary Data 2/training/Pacuta--38-_jpg.rf.fd21e561f126353e52b45013011d4aef.txt
- __MACOSX/Supplementary Data 2/training/._Pacuta--38-_jpg.rf.fd21e561f126353e52b45013011d4aef.txt
- Supplementary Data 2/training/CIG_IMG003_jpg.rf.e8fef0a4754027850932f0af963b42d6.jpg
- __MACOSX/Supplementary Data 2/training/._CIG_IMG003_jpg.rf.e8fef0a4754027850932f0af963b42d6.jpg
- Supplementary Data 2/training/Pacuta--21-_jpg.rf.0232fa857bf85e912f59fe205b05b3cf.jpg
- __MACOSX/Supplementary Data 2/training/._Pacuta--21-_jpg.rf.0232fa857bf85e912f59fe205b05b3cf.jpg
- Supplementary Data 2/training/CIG_IMG033_jpg.rf.08eba5827b5436aa5a426b57c14c566e.jpg
- __MACOSX/Supplementary Data 2/training/._CIG_IMG033_jpg.rf.08eba5827b5436aa5a426b57c14c566e.jpg
- Supplementary Data 2/training/CIG_IMG013_jpg.rf.09c49adff3c1e1d050d6756e364df0bd.txt
- __MACOSX/Supplementary Data 2/training/._CIG_IMG013_jpg.rf.09c49adff3c1e1d050d6756e364df0bd.txt
- Supplementary Data 2/training/Pacuta--37-_jpg.rf.13591bae3a5a3075b37adcdaced9d6ab.txt
- __MACOSX/Supplementary Data 2/training/._Pacuta--37-_jpg.rf.13591bae3a5a3075b37adcdaced9d6ab.txt
- Supplementary Data 2/training/Mcap--32-_jpg.rf.4949280e70e29c839216135b76b2f025.jpg
- __MACOSX/Supplementary Data 2/training/._Mcap--32-_jpg.rf.4949280e70e29c839216135b76b2f025.jpg
- Supplementary Data 2/training/Mcap--16-_jpg.rf.fba06a68061a046225dd7907658e86aa.txt
- __MACOSX/Supplementary Data 2/training/._Mcap--16-_jpg.rf.fba06a68061a046225dd7907658e86aa.txt
- Supplementary Data 2/training/Mcap--59-_jpg.rf.f50683c3dc853a168f65eea9d6e39e36.jpg
- __MACOSX/Supplementary Data 2/training/._Mcap--59-_jpg.rf.f50683c3dc853a168f65eea9d6e39e36.jpg
- Supplementary Data 2/training/Mcap--13-_jpg.rf.3216d89bdd33a68a04d3cba7c3ec09f6.jpg
- __MACOSX/Supplementary Data 2/training/._Mcap--13-_jpg.rf.3216d89bdd33a68a04d3cba7c3ec09f6.jpg
- Supplementary Data 2/training/Pacuta--1-_jpg.rf.05cb41707e8827cfee615507c7ce3cbb.jpg
- __MACOSX/Supplementary Data 2/training/._Pacuta--1-_jpg.rf.05cb41707e8827cfee615507c7ce3cbb.jpg
- Supplementary Data 2/training/Pacuta--5-_jpg.rf.f57f9c7193ac53800ea8019ed8416a34.txt
- __MACOSX/Supplementary Data 2/training/._Pacuta--5-_jpg.rf.f57f9c7193ac53800ea8019ed8416a34.txt
- Supplementary Data 2/training/Mcap--1-_jpg.rf.61005f9e3a3700a36486332cf9732278.txt
- __MACOSX/Supplementary Data 2/training/._Mcap--1-_jpg.rf.61005f9e3a3700a36486332cf9732278.txt
- Supplementary Data 2/training/Mcap--34-_jpg.rf.6ad9b1c8c591904b19b37d37483a2c9b.txt
- __MACOSX/Supplementary Data 2/training/._Mcap--34-_jpg.rf.6ad9b1c8c591904b19b37d37483a2c9b.txt
- Supplementary Data 2/training/Mcap--17-_jpg.rf.54be5c997083ae767a6a7ae1c3d3b6b2.jpg
- __MACOSX/Supplementary Data 2/training/._Mcap--17-_jpg.rf.54be5c997083ae767a6a7ae1c3d3b6b2.jpg
- Supplementary Data 2/training/Pacuta--22-_jpg.rf.9d431e86bd1d9ba099ac864a2518432c.txt
- __MACOSX/Supplementary Data 2/training/._Pacuta--22-_jpg.rf.9d431e86bd1d9ba099ac864a2518432c.txt
- Supplementary Data 2/training/CIG_IMG033_jpg.rf.08eba5827b5436aa5a426b57c14c566e.txt
- __MACOSX/Supplementary Data 2/training/._CIG_IMG033_jpg.rf.08eba5827b5436aa5a426b57c14c566e.txt
- Supplementary Data 2/training/CIG_IMG013_jpg.rf.09c49adff3c1e1d050d6756e364df0bd.jpg
- __MACOSX/Supplementary Data 2/training/._CIG_IMG013_jpg.rf.09c49adff3c1e1d050d6756e364df0bd.jpg
- Supplementary Data 2/training/CIG_IMG003_jpg.rf.e8fef0a4754027850932f0af963b42d6.txt
- __MACOSX/Supplementary Data 2/training/._CIG_IMG003_jpg.rf.e8fef0a4754027850932f0af963b42d6.txt
- Supplementary Data 2/training/Pacuta--21-_jpg.rf.0232fa857bf85e912f59fe205b05b3cf.txt
- __MACOSX/Supplementary Data 2/training/._Pacuta--21-_jpg.rf.0232fa857bf85e912f59fe205b05b3cf.txt
- Supplementary Data 2/training/Mcap--32-_jpg.rf.4949280e70e29c839216135b76b2f025.txt
- __MACOSX/Supplementary Data 2/training/._Mcap--32-_jpg.rf.4949280e70e29c839216135b76b2f025.txt
- Supplementary Data 2/training/Mcap--16-_jpg.rf.fba06a68061a046225dd7907658e86aa.jpg
- __MACOSX/Supplementary Data 2/training/._Mcap--16-_jpg.rf.fba06a68061a046225dd7907658e86aa.jpg
- Supplementary Data 2/training/Pacuta--37-_jpg.rf.13591bae3a5a3075b37adcdaced9d6ab.jpg
- __MACOSX/Supplementary Data 2/training/._Pacuta--37-_jpg.rf.13591bae3a5a3075b37adcdaced9d6ab.jpg
- Supplementary Data 2/training/Pacuta--25-_jpg.rf.7b133a94f1ab6cc7081f37993a86bc66.txt
- __MACOSX/Supplementary Data 2/training/._Pacuta--25-_jpg.rf.7b133a94f1ab6cc7081f37993a86bc66.txt
- Supplementary Data 2/training/Pacuta--38-_jpg.rf.fd21e561f126353e52b45013011d4aef.jpg
- __MACOSX/Supplementary Data 2/training/._Pacuta--38-_jpg.rf.fd21e561f126353e52b45013011d4aef.jpg
- Supplementary Data 2/training/Mcap--3-_jpg.rf.b0ba9a87dd0081bdb55a7697c0ea7389.jpg
- __MACOSX/Supplementary Data 2/training/._Mcap--3-_jpg.rf.b0ba9a87dd0081bdb55a7697c0ea7389.jpg
- Supplementary Data 2/training/Pacuta--6-_jpg.rf.7f54282c685b654b0cdd2bed14bb1699.jpg
- __MACOSX/Supplementary Data 2/training/._Pacuta--6-_jpg.rf.7f54282c685b654b0cdd2bed14bb1699.jpg
- Supplementary Data 2/training/Mcap--15-_jpg.rf.0b58b9398d49ab7393ea02aea5287a41.jpg
- __MACOSX/Supplementary Data 2/training/._Mcap--15-_jpg.rf.0b58b9398d49ab7393ea02aea5287a41.jpg
- Supplementary Data 2/training/Pacuta--2-_jpg.rf.946d36d86d72fa960fd91fd784587025.jpg
- __MACOSX/Supplementary Data 2/training/._Pacuta--2-_jpg.rf.946d36d86d72fa960fd91fd784587025.jpg
- Supplementary Data 2/training/Mcap--5-_jpg.rf.eeba2280e45680ef7144fbd80756118b.jpg
- __MACOSX/Supplementary Data 2/training/._Mcap--5-_jpg.rf.eeba2280e45680ef7144fbd80756118b.jpg
- Supplementary Data 2/training/Mcap--33-_jpg.rf.8e56e66c78850a72f2467e48520493ae.txt
- __MACOSX/Supplementary Data 2/training/._Mcap--33-_jpg.rf.8e56e66c78850a72f2467e48520493ae.txt
- Supplementary Data 2/training/Pacuta--28-_jpg.rf.1d5d79f2f98629c8eedd50fa5158b5b6.txt
- __MACOSX/Supplementary Data 2/training/._Pacuta--28-_jpg.rf.1d5d79f2f98629c8eedd50fa5158b5b6.txt
- Supplementary Data 2/training/CIG_IMG015_jpg.rf.5b8cdb80d02e72e1728e71366da20d0f.txt
- __MACOSX/Supplementary Data 2/training/._CIG_IMG015_jpg.rf.5b8cdb80d02e72e1728e71366da20d0f.txt
- Supplementary Data 2/training/Pacuta--39-_jpg.rf.adb5466e94ffa63728ddafd0ac621a7c.jpg
- __MACOSX/Supplementary Data 2/training/._Pacuta--39-_jpg.rf.adb5466e94ffa63728ddafd0ac621a7c.jpg
- Supplementary Data 2/training/Mcap--58-_jpg.rf.b12bd973beb3de63ce8d1e81e308189f.jpg
- __MACOSX/Supplementary Data 2/training/._Mcap--58-_jpg.rf.b12bd973beb3de63ce8d1e81e308189f.jpg
- Supplementary Data 2/training/Pacuta--4-_jpg.rf.f3fa265a0720cecf458ebc2ae72a2b91.jpg
- __MACOSX/Supplementary Data 2/training/._Pacuta--4-_jpg.rf.f3fa265a0720cecf458ebc2ae72a2b91.jpg
- Supplementary Data 2/training/Pacuta--3-_jpg.rf.e298b8696d264a2db3e598778f769a9a.txt
- __MACOSX/Supplementary Data 2/training/._Pacuta--3-_jpg.rf.e298b8696d264a2db3e598778f769a9a.txt
- Supplementary Data 2/training/Pacuta--20-_jpg.rf.0bdc5f98657346e5c9dad868c3a75c5b.txt
- __MACOSX/Supplementary Data 2/training/._Pacuta--20-_jpg.rf.0bdc5f98657346e5c9dad868c3a75c5b.txt
- Supplementary Data 2/training/Mcap--2-_jpg.rf.90e4cd6f721f0dc17dae474548f986c8.jpg
- __MACOSX/Supplementary Data 2/training/._Mcap--2-_jpg.rf.90e4cd6f721f0dc17dae474548f986c8.jpg
- Supplementary Data 2/training/Pacuta--26-_jpg.rf.370640b29f6952b846c6783c681cf916.jpg
- __MACOSX/Supplementary Data 2/training/._Pacuta--26-_jpg.rf.370640b29f6952b846c6783c681cf916.jpg
- Supplementary Data 2/training/Pacuta--6-_jpg.rf.7f54282c685b654b0cdd2bed14bb1699.txt
- __MACOSX/Supplementary Data 2/training/._Pacuta--6-_jpg.rf.7f54282c685b654b0cdd2bed14bb1699.txt
- Supplementary Data 2/training/Mcap--3-_jpg.rf.b0ba9a87dd0081bdb55a7697c0ea7389.txt
- __MACOSX/Supplementary Data 2/training/._Mcap--3-_jpg.rf.b0ba9a87dd0081bdb55a7697c0ea7389.txt
- Supplementary Data 2/training/_darknet.labels
- __MACOSX/Supplementary Data 2/training/.__darknet.labels
- Supplementary Data 2/training/Mcap--33-_jpg.rf.8e56e66c78850a72f2467e48520493ae.jpg
- __MACOSX/Supplementary Data 2/training/._Mcap--33-_jpg.rf.8e56e66c78850a72f2467e48520493ae.jpg
- Supplementary Data 2/training/Mcap--5-_jpg.rf.eeba2280e45680ef7144fbd80756118b.txt
- __MACOSX/Supplementary Data 2/training/._Mcap--5-_jpg.rf.eeba2280e45680ef7144fbd80756118b.txt
- Supplementary Data 2/training/Mcap--15-_jpg.rf.0b58b9398d49ab7393ea02aea5287a41.txt
- __MACOSX/Supplementary Data 2/training/._Mcap--15-_jpg.rf.0b58b9398d49ab7393ea02aea5287a41.txt
- Supplementary Data 2/training/Pacuta--2-_jpg.rf.946d36d86d72fa960fd91fd784587025.txt
- __MACOSX/Supplementary Data 2/training/._Pacuta--2-_jpg.rf.946d36d86d72fa960fd91fd784587025.txt
- Supplementary Data 2/training/Pacuta--28-_jpg.rf.1d5d79f2f98629c8eedd50fa5158b5b6.jpg
- __MACOSX/Supplementary Data 2/training/._Pacuta--28-_jpg.rf.1d5d79f2f98629c8eedd50fa5158b5b6.jpg
- Supplementary Data 2/training/Mcap--2-_jpg.rf.90e4cd6f721f0dc17dae474548f986c8.txt
- __MACOSX/Supplementary Data 2/training/._Mcap--2-_jpg.rf.90e4cd6f721f0dc17dae474548f986c8.txt
- Supplementary Data 2/training/Pacuta--3-_jpg.rf.e298b8696d264a2db3e598778f769a9a.jpg
- __MACOSX/Supplementary Data 2/training/._Pacuta--3-_jpg.rf.e298b8696d264a2db3e598778f769a9a.jpg
- Supplementary Data 2/training/Pacuta--20-_jpg.rf.0bdc5f98657346e5c9dad868c3a75c5b.jpg
- __MACOSX/Supplementary Data 2/training/._Pacuta--20-_jpg.rf.0bdc5f98657346e5c9dad868c3a75c5b.jpg
- Supplementary Data 2/training/Pacuta--4-_jpg.rf.f3fa265a0720cecf458ebc2ae72a2b91.txt
- __MACOSX/Supplementary Data 2/training/._Pacuta--4-_jpg.rf.f3fa265a0720cecf458ebc2ae72a2b91.txt
- Supplementary Data 2/training/Pacuta--26-_jpg.rf.370640b29f6952b846c6783c681cf916.txt
- __MACOSX/Supplementary Data 2/training/._Pacuta--26-_jpg.rf.370640b29f6952b846c6783c681cf916.txt
- Supplementary Data 2/training/Mcap--58-_jpg.rf.b12bd973beb3de63ce8d1e81e308189f.txt
- __MACOSX/Supplementary Data 2/training/._Mcap--58-_jpg.rf.b12bd973beb3de63ce8d1e81e308189f.txt
- Supplementary Data 2/training/CIG_IMG015_jpg.rf.5b8cdb80d02e72e1728e71366da20d0f.jpg
- __MACOSX/Supplementary Data 2/training/._CIG_IMG015_jpg.rf.5b8cdb80d02e72e1728e71366da20d0f.jpg
- Supplementary Data 2/training/Pacuta--39-_jpg.rf.adb5466e94ffa63728ddafd0ac621a7c.txt
- __MACOSX/Supplementary Data 2/training/._Pacuta--39-_jpg.rf.adb5466e94ffa63728ddafd0ac621a7c.txt
- __MACOSX/Supplementary Data 2/._training
- Supplementary Data 2/validation/
- Supplementary Data 2/validation/Mcap--31-_jpg.rf.c82759a94755d47b8bafc3f190aa9511.txt
- __MACOSX/Supplementary Data 2/validation/
- __MACOSX/Supplementary Data 2/validation/._Mcap--31-_jpg.rf.c82759a94755d47b8bafc3f190aa9511.txt
- Supplementary Data 2/validation/Mcap--6-_jpg.rf.23e2386c7f090ed1002215aab0a7cf28.txt
- __MACOSX/Supplementary Data 2/validation/._Mcap--6-_jpg.rf.23e2386c7f090ed1002215aab0a7cf28.txt
- Supplementary Data 2/validation/Mcap--14-_jpg.rf.a669f0095ac55f95617db87ed32190ca.jpg
- __MACOSX/Supplementary Data 2/validation/._Mcap--14-_jpg.rf.a669f0095ac55f95617db87ed32190ca.jpg
- Supplementary Data 2/validation/Pacuta--27-_jpg.rf.0d26353ffbfd589e14b0fdebb266c13f.txt
- __MACOSX/Supplementary Data 2/validation/._Pacuta--27-_jpg.rf.0d26353ffbfd589e14b0fdebb266c13f.txt
- Supplementary Data 2/validation/Mcap--4-_jpg.rf.421184e6ce67dea800ca51710eed6da6.jpg
- __MACOSX/Supplementary Data 2/validation/._Mcap--4-_jpg.rf.421184e6ce67dea800ca51710eed6da6.jpg
- Supplementary Data 2/validation/Mcap--14-_jpg.rf.a669f0095ac55f95617db87ed32190ca.txt
- __MACOSX/Supplementary Data 2/validation/._Mcap--14-_jpg.rf.a669f0095ac55f95617db87ed32190ca.txt
- Supplementary Data 2/validation/Pacuta--27-_jpg.rf.0d26353ffbfd589e14b0fdebb266c13f.jpg
- __MACOSX/Supplementary Data 2/validation/._Pacuta--27-_jpg.rf.0d26353ffbfd589e14b0fdebb266c13f.jpg
- Supplementary Data 2/validation/Mcap--4-_jpg.rf.421184e6ce67dea800ca51710eed6da6.txt
- __MACOSX/Supplementary Data 2/validation/._Mcap--4-_jpg.rf.421184e6ce67dea800ca51710eed6da6.txt
- Supplementary Data 2/validation/Mcap--31-_jpg.rf.c82759a94755d47b8bafc3f190aa9511.jpg
- __MACOSX/Supplementary Data 2/validation/._Mcap--31-_jpg.rf.c82759a94755d47b8bafc3f190aa9511.jpg
- Supplementary Data 2/validation/Mcap--6-_jpg.rf.23e2386c7f090ed1002215aab0a7cf28.jpg
- __MACOSX/Supplementary Data 2/validation/._Mcap--6-_jpg.rf.23e2386c7f090ed1002215aab0a7cf28.jpg
- Supplementary Data 2/validation/Pacuta--19-_jpg.rf.7ee7ad145a7a79ef140d92ca3b034a9b.jpg
- __MACOSX/Supplementary Data 2/validation/._Pacuta--19-_jpg.rf.7ee7ad145a7a79ef140d92ca3b034a9b.jpg
- Supplementary Data 2/validation/CIG_IMG048_jpg.rf.203eeeb03fd57de3655394561eff3d86.txt
- __MACOSX/Supplementary Data 2/validation/._CIG_IMG048_jpg.rf.203eeeb03fd57de3655394561eff3d86.txt
- Supplementary Data 2/validation/Mcap--60-_jpg.rf.225ae3426334c505f9921db4bce45607.jpg
- __MACOSX/Supplementary Data 2/validation/._Mcap--60-_jpg.rf.225ae3426334c505f9921db4bce45607.jpg
- Supplementary Data 2/validation/Pacuta--19-_jpg.rf.7ee7ad145a7a79ef140d92ca3b034a9b.txt
- __MACOSX/Supplementary Data 2/validation/._Pacuta--19-_jpg.rf.7ee7ad145a7a79ef140d92ca3b034a9b.txt
- Supplementary Data 2/validation/_darknet.labels
- __MACOSX/Supplementary Data 2/validation/.__darknet.labels
- Supplementary Data 2/validation/CIG_IMG048_jpg.rf.203eeeb03fd57de3655394561eff3d86.jpg
- __MACOSX/Supplementary Data 2/validation/._CIG_IMG048_jpg.rf.203eeeb03fd57de3655394561eff3d86.jpg
- Supplementary Data 2/validation/Mcap--60-_jpg.rf.225ae3426334c505f9921db4bce45607.txt
- __MACOSX/Supplementary Data 2/validation/._Mcap--60-_jpg.rf.225ae3426334c505f9921db4bce45607.txt
- __MACOSX/Supplementary Data 2/._validation
- __MACOSX/._Supplementary Data 2
