# Supplementary material for: Development of a portable toolkit to diagnose coral thermal stress
Source: Sci Rep. 2022 Aug 24;12:14398. doi: 10.1038/s41598-022-18653-3 (PMC9402530; doi:10.1038/s41598-022-18653-3)
Supplement: Supplementary file 2 — Supplementary Information 2. [file 41598_2022_18653_MOESM2_ESM.zip › Supplementary Data 2/training/Pacuta--1-_jpg.rf.05cb41707e8827cfee615507c7ce3cbb.txt]

3 0.5060096153846154 0.7512019230769231 0.10336538461538461 0.16346153846153846
3 0.7512019230769231 0.7632211538461539 0.06850961538461539 0.1346153846153846
3 0.21995192307692307 0.7728365384615384 0.051682692307692304 0.12620192307692307
2 0.38341346153846156 0.24879807692307693 0.07451923076923077 0.1658653846153846
1 0.4675480769230769 0.25 0.07451923076923077 0.16105769230769232
0 0.5456730769230769 0.25240384615384615 0.07091346153846154 0.1658653846153846
