# Supplementary material for: Development of a portable toolkit to diagnose coral thermal stress
Source: Sci Rep. 2022 Aug 24;12:14398. doi: 10.1038/s41598-022-18653-3 (PMC9402530; doi:10.1038/s41598-022-18653-3)
Supplement: Supplementary file 2 — Supplementary Information 2. [file 41598_2022_18653_MOESM2_ESM.zip › Supplementary Data 2/training/Mcap--13-_jpg.rf.3216d89bdd33a68a04d3cba7c3ec09f6.txt]

3 0.5564903846153846 0.6670673076923077 0.11538461538461539 0.28125
2 0.3737980769230769 0.28846153846153844 0.08653846153846154 0.1814903846153846
1 0.4675480769230769 0.2932692307692308 0.08413461538461539 0.18028846153846154
0 0.5588942307692307 0.2956730769230769 0.08173076923076923 0.18269230769230768
