# Supplementary material for: Development of a portable toolkit to diagnose coral thermal stress
Source: Sci Rep. 2022 Aug 24;12:14398. doi: 10.1038/s41598-022-18653-3 (PMC9402530; doi:10.1038/s41598-022-18653-3)
Supplement: Supplementary file 2 — Supplementary Information 2. [file 41598_2022_18653_MOESM2_ESM.zip › Supplementary Data 2/training/Mcap--59-_jpg.rf.f50683c3dc853a168f65eea9d6e39e36.txt]

3 0.16947115384615385 0.6995192307692307 0.17307692307692307 0.17548076923076922
3 0.5 0.7163461538461539 0.12379807692307693 0.25600961538461536
3 0.8004807692307693 0.7788461538461539 0.15504807692307693 0.16826923076923078
0 0.5757211538461539 0.2439903846153846 0.06610576923076923 0.15865384615384615
1 0.4963942307692308 0.24759615384615385 0.07211538461538461 0.15144230769230768
2 0.41466346153846156 0.25 0.07091346153846154 0.15865384615384615
