# Supplementary material for: Development of a portable toolkit to diagnose coral thermal stress
Source: Sci Rep. 2022 Aug 24;12:14398. doi: 10.1038/s41598-022-18653-3 (PMC9402530; doi:10.1038/s41598-022-18653-3)
Supplement: Supplementary file 2 — Supplementary Information 2. [file 41598_2022_18653_MOESM2_ESM.zip › Supplementary Data 2/training/Mcap--17-_jpg.rf.54be5c997083ae767a6a7ae1c3d3b6b2.txt]

3 0.49759615384615385 0.6670673076923077 0.08413461538461539 0.20192307692307693
2 0.38461538461538464 0.27524038461538464 0.08413461538461539 0.1778846153846154
1 0.47716346153846156 0.2776442307692308 0.08173076923076923 0.17668269230769232
0 0.5673076923076923 0.28125 0.07572115384615384 0.17908653846153846
