# Supplementary material for: Development of a portable toolkit to diagnose coral thermal stress
Source: Sci Rep. 2022 Aug 24;12:14398. doi: 10.1038/s41598-022-18653-3 (PMC9402530; doi:10.1038/s41598-022-18653-3)
Supplement: Supplementary file 2 — Supplementary Information 2. [file 41598_2022_18653_MOESM2_ESM.zip › Supplementary Data 2/training/Pacuta--38-_jpg.rf.fd21e561f126353e52b45013011d4aef.txt]

3 0.8100961538461539 0.734375 0.06850961538461539 0.15745192307692307
3 0.4795673076923077 0.7355769230769231 0.07932692307692307 0.10697115384615384
3 0.22355769230769232 0.7391826923076923 0.07211538461538461 0.09134615384615384
1 0.5252403846153846 0.2091346153846154 0.07572115384615384 0.16346153846153846
2 0.43990384615384615 0.21033653846153846 0.07451923076923077 0.1658653846153846
0 0.6057692307692307 0.21033653846153846 0.07692307692307693 0.16346153846153846
