# Supplementary material for: Development of a portable toolkit to diagnose coral thermal stress
Source: Sci Rep. 2022 Aug 24;12:14398. doi: 10.1038/s41598-022-18653-3 (PMC9402530; doi:10.1038/s41598-022-18653-3)
Supplement: Supplementary file 2 — Supplementary Information 2. [file 41598_2022_18653_MOESM2_ESM.zip › Supplementary Data 2/training/CIG_IMG013_jpg.rf.09c49adff3c1e1d050d6756e364df0bd.txt]

0 0.5480769230769231 0.25600961538461536 0.06850961538461539 0.16947115384615385
1 0.4651442307692308 0.2608173076923077 0.07211538461538461 0.16706730769230768
2 0.37740384615384615 0.2620192307692308 0.07211538461538461 0.171875
3 0.5504807692307693 0.5829326923076923 0.13341346153846154 0.1875
