# Supplementary material for: Development of a portable toolkit to diagnose coral thermal stress
Source: Sci Rep. 2022 Aug 24;12:14398. doi: 10.1038/s41598-022-18653-3 (PMC9402530; doi:10.1038/s41598-022-18653-3)
Supplement: Supplementary file 2 — Supplementary Information 2. [file 41598_2022_18653_MOESM2_ESM.zip › Supplementary Data 2/training/Pacuta--37-_jpg.rf.13591bae3a5a3075b37adcdaced9d6ab.txt]

3 0.1971153846153846 0.6262019230769231 0.09254807692307693 0.11177884615384616
3 0.5480769230769231 0.6358173076923077 0.078125 0.078125
3 0.7007211538461539 0.6466346153846154 0.05889423076923077 0.09014423076923077
2 0.41225961538461536 0.2403846153846154 0.07451923076923077 0.1622596153846154
1 0.49399038461538464 0.24278846153846154 0.07211538461538461 0.15985576923076922
0 0.5721153846153846 0.24639423076923078 0.06971153846153846 0.15985576923076922
3 0.40865384615384615 0.6153846153846154 0.06009615384615385 0.10096153846153846
