# Supplementary material for: Development of a portable toolkit to diagnose coral thermal stress
Source: Sci Rep. 2022 Aug 24;12:14398. doi: 10.1038/s41598-022-18653-3 (PMC9402530; doi:10.1038/s41598-022-18653-3)
Supplement: Supplementary file 2 — Supplementary Information 2. [file 41598_2022_18653_MOESM2_ESM.zip › Supplementary Data 2/training/Mcap--16-_jpg.rf.fba06a68061a046225dd7907658e86aa.txt]

3 0.5252403846153846 0.671875 0.08413461538461539 0.23076923076923078
0 0.5432692307692307 0.3004807692307692 0.0829326923076923 0.18389423076923078
2 0.359375 0.3016826923076923 0.08173076923076923 0.18870192307692307
1 0.453125 0.30408653846153844 0.0829326923076923 0.18509615384615385
