# Supplementary material for: Development of a portable toolkit to diagnose coral thermal stress
Source: Sci Rep. 2022 Aug 24;12:14398. doi: 10.1038/s41598-022-18653-3 (PMC9402530; doi:10.1038/s41598-022-18653-3)
Supplement: Supplementary file 2 — Supplementary Information 2. [file 41598_2022_18653_MOESM2_ESM.zip › Supplementary Data 2/training/Pacuta--5-_jpg.rf.f57f9c7193ac53800ea8019ed8416a34.txt]

3 0.515625 0.8185096153846154 0.12980769230769232 0.15745192307692307
2 0.4266826923076923 0.3545673076923077 0.09254807692307693 0.20072115384615385
1 0.5276442307692307 0.3545673076923077 0.08774038461538461 0.19831730769230768
0 0.6262019230769231 0.3545673076923077 0.09014423076923077 0.19831730769230768
