# Supplementary material for: Development of a portable toolkit to diagnose coral thermal stress
Source: Sci Rep. 2022 Aug 24;12:14398. doi: 10.1038/s41598-022-18653-3 (PMC9402530; doi:10.1038/s41598-022-18653-3)
Supplement: Supplementary file 2 — Supplementary Information 2. [file 41598_2022_18653_MOESM2_ESM.zip › Supplementary Data 2/training/Mcap--1-_jpg.rf.61005f9e3a3700a36486332cf9732278.txt]

3 0.8413461538461539 0.6947115384615384 0.19471153846153846 0.25600961538461536
3 0.14423076923076922 0.7079326923076923 0.09735576923076923 0.20793269230769232
3 0.6274038461538461 0.7415865384615384 0.10697115384615384 0.13942307692307693
3 0.39903846153846156 0.7463942307692307 0.15745192307692307 0.15985576923076922
0 0.6262019230769231 0.29447115384615385 0.0829326923076923 0.18629807692307693
1 0.5372596153846154 0.29447115384615385 0.0829326923076923 0.18509615384615385
2 0.44471153846153844 0.2956730769230769 0.08173076923076923 0.18389423076923078
