# Supplementary material for: Development of a portable toolkit to diagnose coral thermal stress
Source: Sci Rep. 2022 Aug 24;12:14398. doi: 10.1038/s41598-022-18653-3 (PMC9402530; doi:10.1038/s41598-022-18653-3)
Supplement: Supplementary file 2 — Supplementary Information 2. [file 41598_2022_18653_MOESM2_ESM.zip › Supplementary Data 2/training/Mcap--34-_jpg.rf.6ad9b1c8c591904b19b37d37483a2c9b.txt]

3 0.4951923076923077 0.6454326923076923 0.21153846153846154 0.2980769230769231
3 0.1814903846153846 0.65625 0.28365384615384615 0.2956730769230769
3 0.7788461538461539 0.7235576923076923 0.14543269230769232 0.16105769230769232
1 0.5697115384615384 0.2439903846153846 0.06971153846153846 0.1502403846153846
2 0.4891826923076923 0.24519230769230768 0.06971153846153846 0.15504807692307693
0 0.6454326923076923 0.24639423076923078 0.0625 0.15264423076923078
