# Supplementary material for: Development of a portable toolkit to diagnose coral thermal stress
Source: Sci Rep. 2022 Aug 24;12:14398. doi: 10.1038/s41598-022-18653-3 (PMC9402530; doi:10.1038/s41598-022-18653-3)
Supplement: Supplementary file 2 — Supplementary Information 2. [file 41598_2022_18653_MOESM2_ESM.zip › Supplementary Data 2/training/Pacuta--22-_jpg.rf.9d431e86bd1d9ba099ac864a2518432c.txt]

3 0.4831730769230769 0.6550480769230769 0.06370192307692307 0.18389423076923078
0 0.609375 0.25721153846153844 0.07211538461538461 0.1778846153846154
1 0.5192307692307693 0.26322115384615385 0.07572115384615384 0.17548076923076922
2 0.42427884615384615 0.2692307692307692 0.07572115384615384 0.17548076923076922
