# Supplementary material for: Development of a portable toolkit to diagnose coral thermal stress
Source: Sci Rep. 2022 Aug 24;12:14398. doi: 10.1038/s41598-022-18653-3 (PMC9402530; doi:10.1038/s41598-022-18653-3)
Supplement: Supplementary file 2 — Supplementary Information 2. [file 41598_2022_18653_MOESM2_ESM.zip › Supplementary Data 2/training/CIG_IMG033_jpg.rf.08eba5827b5436aa5a426b57c14c566e.txt]

3 0.53125 0.7115384615384616 0.17668269230769232 0.19831730769230768
2 0.35697115384615385 0.2824519230769231 0.09014423076923077 0.18269230769230768
1 0.453125 0.28846153846153844 0.08653846153846154 0.17908653846153846
0 0.5444711538461539 0.2920673076923077 0.08413461538461539 0.18629807692307693
