# Supplementary material for: Development of a portable toolkit to diagnose coral thermal stress
Source: Sci Rep. 2022 Aug 24;12:14398. doi: 10.1038/s41598-022-18653-3 (PMC9402530; doi:10.1038/s41598-022-18653-3)
Supplement: Supplementary file 2 — Supplementary Information 2. [file 41598_2022_18653_MOESM2_ESM.zip › Supplementary Data 2/training/CIG_IMG003_jpg.rf.e8fef0a4754027850932f0af963b42d6.txt]

0 0.6947115384615384 0.2608173076923077 0.08173076923076923 0.19110576923076922
2 0.5060096153846154 0.2608173076923077 0.0829326923076923 0.18870192307692307
1 0.5985576923076923 0.2620192307692308 0.08413461538461539 0.18870192307692307
3 0.49158653846153844 0.625 0.08533653846153846 0.23798076923076922
