# Supplementary material for: Development of a portable toolkit to diagnose coral thermal stress
Source: Sci Rep. 2022 Aug 24;12:14398. doi: 10.1038/s41598-022-18653-3 (PMC9402530; doi:10.1038/s41598-022-18653-3)
Supplement: Supplementary file 2 — Supplementary Information 2. [file 41598_2022_18653_MOESM2_ESM.zip › Supplementary Data 2/training/Pacuta--21-_jpg.rf.0232fa857bf85e912f59fe205b05b3cf.txt]

3 0.5048076923076923 0.6598557692307693 0.15264423076923078 0.17548076923076922
0 0.6129807692307693 0.2644230769230769 0.07211538461538461 0.17668269230769232
1 0.5252403846153846 0.27524038461538464 0.07572115384615384 0.18028846153846154
2 0.4326923076923077 0.28365384615384615 0.07572115384615384 0.18990384615384615
