# Supplementary material for: Development of a portable toolkit to diagnose coral thermal stress
Source: Sci Rep. 2022 Aug 24;12:14398. doi: 10.1038/s41598-022-18653-3 (PMC9402530; doi:10.1038/s41598-022-18653-3)
Supplement: Supplementary file 2 — Supplementary Information 2. [file 41598_2022_18653_MOESM2_ESM.zip › Supplementary Data 2/training/Mcap--32-_jpg.rf.4949280e70e29c839216135b76b2f025.txt]

3 0.23798076923076922 0.6790865384615384 0.19110576923076922 0.27163461538461536
3 0.8221153846153846 0.7247596153846154 0.20072115384615385 0.27163461538461536
3 0.46274038461538464 0.7319711538461539 0.1502403846153846 0.14302884615384615
2 0.47596153846153844 0.23557692307692307 0.078125 0.16706730769230768
1 0.5625 0.23557692307692307 0.07572115384615384 0.16466346153846154
0 0.6442307692307693 0.23918269230769232 0.078125 0.16706730769230768
