# Supplementary material for: Development of a portable toolkit to diagnose coral thermal stress
Source: Sci Rep. 2022 Aug 24;12:14398. doi: 10.1038/s41598-022-18653-3 (PMC9402530; doi:10.1038/s41598-022-18653-3)
Supplement: Supplementary file 2 — Supplementary Information 2. [file 41598_2022_18653_MOESM2_ESM.zip › Supplementary Data 2/training/Pacuta--25-_jpg.rf.7b133a94f1ab6cc7081f37993a86bc66.txt]

3 0.47716346153846156 0.7103365384615384 0.09014423076923077 0.18389423076923078
3 0.20673076923076922 0.7235576923076923 0.11658653846153846 0.12259615384615384
3 0.7668269230769231 0.7512019230769231 0.07932692307692307 0.11899038461538461
1 0.5588942307692307 0.22115384615384615 0.07451923076923077 0.1658653846153846
0 0.6394230769230769 0.22115384615384615 0.0733173076923077 0.1658653846153846
2 0.47475961538461536 0.22235576923076922 0.0733173076923077 0.16706730769230768
