# Supplementary material for: Development of a portable toolkit to diagnose coral thermal stress
Source: Sci Rep. 2022 Aug 24;12:14398. doi: 10.1038/s41598-022-18653-3 (PMC9402530; doi:10.1038/s41598-022-18653-3)
Supplement: Supplementary file 2 — Supplementary Information 2. [file 41598_2022_18653_MOESM2_ESM.zip › Supplementary Data 2/training/Mcap--33-_jpg.rf.8e56e66c78850a72f2467e48520493ae.txt]

3 0.23317307692307693 0.6274038461538461 0.23557692307692307 0.13221153846153846
2 0.47475961538461536 0.23197115384615385 0.07091346153846154 0.1622596153846154
0 0.6322115384615384 0.23197115384615385 0.07091346153846154 0.16346153846153846
1 0.5564903846153846 0.23197115384615385 0.07211538461538461 0.15985576923076922
3 0.703125 0.5649038461538461 0.14182692307692307 0.1875
3 0.41947115384615385 0.5721153846153846 0.1346153846153846 0.2127403846153846
3 0.5612980769230769 0.5925480769230769 0.09495192307692307 0.109375
