# Supplementary material for: Development of a portable toolkit to diagnose coral thermal stress
Source: Sci Rep. 2022 Aug 24;12:14398. doi: 10.1038/s41598-022-18653-3 (PMC9402530; doi:10.1038/s41598-022-18653-3)
Supplement: Supplementary file 2 — Supplementary Information 2. [file 41598_2022_18653_MOESM2_ESM.zip › Supplementary Data 2/training/Pacuta--28-_jpg.rf.1d5d79f2f98629c8eedd50fa5158b5b6.txt]

3 0.6778846153846154 0.6274038461538461 0.11658653846153846 0.1502403846153846
3 0.20432692307692307 0.6358173076923077 0.0733173076923077 0.13221153846153846
3 0.8257211538461539 0.671875 0.06129807692307692 0.08413461538461539
0 0.6298076923076923 0.2536057692307692 0.07091346153846154 0.1622596153846154
1 0.5516826923076923 0.25721153846153844 0.07451923076923077 0.16466346153846154
2 0.4699519230769231 0.25961538461538464 0.07211538461538461 0.16706730769230768
3 0.4795673076923077 0.6105769230769231 0.1310096153846154 0.16947115384615385
