# Supplementary material for: Development of a portable toolkit to diagnose coral thermal stress
Source: Sci Rep. 2022 Aug 24;12:14398. doi: 10.1038/s41598-022-18653-3 (PMC9402530; doi:10.1038/s41598-022-18653-3)
Supplement: Supplementary file 2 — Supplementary Information 2. [file 41598_2022_18653_MOESM2_ESM.zip › Supplementary Data 2/training/CIG_IMG015_jpg.rf.5b8cdb80d02e72e1728e71366da20d0f.txt]

3 0.17427884615384615 0.7668269230769231 0.23076923076923078 0.3449519230769231
3 0.7776442307692307 0.7752403846153846 0.23076923076923078 0.30649038461538464
3 0.4831730769230769 0.8076923076923077 0.17668269230769232 0.1814903846153846
2 0.49759615384615385 0.30288461538461536 0.08413461538461539 0.18028846153846154
1 0.5877403846153846 0.30528846153846156 0.0829326923076923 0.17908653846153846
0 0.6802884615384616 0.30649038461538464 0.08052884615384616 0.18028846153846154
