# Supplementary material for: Development of a portable toolkit to diagnose coral thermal stress
Source: Sci Rep. 2022 Aug 24;12:14398. doi: 10.1038/s41598-022-18653-3 (PMC9402530; doi:10.1038/s41598-022-18653-3)
Supplement: Supplementary file 2 — Supplementary Information 2. [file 41598_2022_18653_MOESM2_ESM.zip › Supplementary Data 2/training/Pacuta--3-_jpg.rf.e298b8696d264a2db3e598778f769a9a.txt]

3 0.4230769230769231 0.7175480769230769 0.0625 0.15144230769230768
3 0.24158653846153846 0.7295673076923077 0.14302884615384615 0.1310096153846154
3 0.6430288461538461 0.7319711538461539 0.0625 0.16105769230769232
3 0.7908653846153846 0.7548076923076923 0.08533653846153846 0.1310096153846154
0 0.5685096153846154 0.23798076923076922 0.06850961538461539 0.16105769230769232
2 0.4110576923076923 0.23798076923076922 0.07091346153846154 0.16346153846153846
1 0.49158653846153844 0.23798076923076922 0.07211538461538461 0.16105769230769232
