# Supplementary material for: Development of a portable toolkit to diagnose coral thermal stress
Source: Sci Rep. 2022 Aug 24;12:14398. doi: 10.1038/s41598-022-18653-3 (PMC9402530; doi:10.1038/s41598-022-18653-3)
Supplement: Supplementary file 2 — Supplementary Information 2. [file 41598_2022_18653_MOESM2_ESM.zip › Supplementary Data 2/training/Pacuta--20-_jpg.rf.0bdc5f98657346e5c9dad868c3a75c5b.txt]

3 0.5180288461538461 0.6514423076923077 0.13701923076923078 0.2608173076923077
0 0.5805288461538461 0.2800480769230769 0.08052884615384616 0.1935096153846154
1 0.4855769230769231 0.2800480769230769 0.08653846153846154 0.18870192307692307
2 0.3870192307692308 0.28125 0.08653846153846154 0.1935096153846154
