# Supplementary material for: Development of a portable toolkit to diagnose coral thermal stress
Source: Sci Rep. 2022 Aug 24;12:14398. doi: 10.1038/s41598-022-18653-3 (PMC9402530; doi:10.1038/s41598-022-18653-3)
Supplement: Supplementary file 2 — Supplementary Information 2. [file 41598_2022_18653_MOESM2_ESM.zip › Supplementary Data 2/training/Pacuta--6-_jpg.rf.7f54282c685b654b0cdd2bed14bb1699.txt]

0 0.5949519230769231 0.30288461538461536 0.06850961538461539 0.16105769230769232
2 0.43509615384615385 0.30528846153846156 0.06850961538461539 0.1622596153846154
1 0.5168269230769231 0.30528846153846156 0.06971153846153846 0.16346153846153846
3 0.48677884615384615 0.6225961538461539 0.1778846153846154 0.23798076923076922
