# Supplementary material for: Development of a portable toolkit to diagnose coral thermal stress
Source: Sci Rep. 2022 Aug 24;12:14398. doi: 10.1038/s41598-022-18653-3 (PMC9402530; doi:10.1038/s41598-022-18653-3)
Supplement: Supplementary file 2 — Supplementary Information 2. [file 41598_2022_18653_MOESM2_ESM.zip › Supplementary Data 2/training/Mcap--3-_jpg.rf.b0ba9a87dd0081bdb55a7697c0ea7389.txt]

3 0.25 0.7007211538461539 0.08413461538461539 0.20673076923076922
3 0.7920673076923077 0.7067307692307693 0.10697115384615384 0.24759615384615385
3 0.5036057692307693 0.7103365384615384 0.12980769230769232 0.19110576923076922
0 0.6141826923076923 0.24519230769230768 0.06971153846153846 0.16105769230769232
1 0.5348557692307693 0.24519230769230768 0.07091346153846154 0.16346153846153846
2 0.4543269230769231 0.24759615384615385 0.07211538461538461 0.16346153846153846
