# Supplementary material for: Development of a portable toolkit to diagnose coral thermal stress
Source: Sci Rep. 2022 Aug 24;12:14398. doi: 10.1038/s41598-022-18653-3 (PMC9402530; doi:10.1038/s41598-022-18653-3)
Supplement: Supplementary file 2 — Supplementary Information 2. [file 41598_2022_18653_MOESM2_ESM.zip › Supplementary Data 2/training/Mcap--5-_jpg.rf.eeba2280e45680ef7144fbd80756118b.txt]

3 0.49399038461538464 0.7920673076923077 0.23557692307692307 0.2091346153846154
0 0.5973557692307693 0.3293269230769231 0.08173076923076923 0.19110576923076922
1 0.5036057692307693 0.3293269230769231 0.08653846153846154 0.18629807692307693
2 0.4074519230769231 0.33052884615384615 0.08533653846153846 0.18990384615384615
