# Supplementary material for: Development of a portable toolkit to diagnose coral thermal stress
Source: Sci Rep. 2022 Aug 24;12:14398. doi: 10.1038/s41598-022-18653-3 (PMC9402530; doi:10.1038/s41598-022-18653-3)
Supplement: Supplementary file 2 — Supplementary Information 2. [file 41598_2022_18653_MOESM2_ESM.zip › Supplementary Data 2/training/Mcap--15-_jpg.rf.0b58b9398d49ab7393ea02aea5287a41.txt]

3 0.5528846153846154 0.6658653846153846 0.19591346153846154 0.2620192307692308
0 0.5432692307692307 0.32211538461538464 0.0733173076923077 0.17548076923076922
1 0.4567307692307692 0.3245192307692308 0.07932692307692307 0.171875
2 0.36538461538461536 0.3317307692307692 0.07572115384615384 0.18028846153846154
