# Supplementary material for: Development of a portable toolkit to diagnose coral thermal stress
Source: Sci Rep. 2022 Aug 24;12:14398. doi: 10.1038/s41598-022-18653-3 (PMC9402530; doi:10.1038/s41598-022-18653-3)
Supplement: Supplementary file 2 — Supplementary Information 2. [file 41598_2022_18653_MOESM2_ESM.zip › Supplementary Data 2/training/Pacuta--2-_jpg.rf.946d36d86d72fa960fd91fd784587025.txt]

3 0.5420673076923077 0.7608173076923077 0.1310096153846154 0.18028846153846154
3 0.24879807692307693 0.7608173076923077 0.12379807692307693 0.14302884615384615
3 0.8052884615384616 0.7884615384615384 0.13341346153846154 0.13822115384615385
2 0.4254807692307692 0.24278846153846154 0.07572115384615384 0.16826923076923078
1 0.5108173076923077 0.24278846153846154 0.07572115384615384 0.16706730769230768
0 0.59375 0.2439903846153846 0.07451923076923077 0.17427884615384615
