# Supplementary material for: Development of a portable toolkit to diagnose coral thermal stress
Source: Sci Rep. 2022 Aug 24;12:14398. doi: 10.1038/s41598-022-18653-3 (PMC9402530; doi:10.1038/s41598-022-18653-3)
Supplement: Supplementary file 2 — Supplementary Information 2. [file 41598_2022_18653_MOESM2_ESM.zip › Supplementary Data 2/training/Mcap--2-_jpg.rf.90e4cd6f721f0dc17dae474548f986c8.txt]

3 0.515625 0.6826923076923077 0.21875 0.37740384615384615
3 0.26322115384615385 0.7307692307692307 0.12980769230769232 0.20673076923076922
3 0.7980769230769231 0.7932692307692307 0.14302884615384615 0.171875
2 0.43990384615384615 0.23918269230769232 0.07572115384615384 0.17427884615384615
1 0.5252403846153846 0.24278846153846154 0.07932692307692307 0.17307692307692307
0 0.6081730769230769 0.24278846153846154 0.07572115384615384 0.17307692307692307
