# Supplementary material for: Development of a portable toolkit to diagnose coral thermal stress
Source: Sci Rep. 2022 Aug 24;12:14398. doi: 10.1038/s41598-022-18653-3 (PMC9402530; doi:10.1038/s41598-022-18653-3)
Supplement: Supplementary file 2 — Supplementary Information 2. [file 41598_2022_18653_MOESM2_ESM.zip › Supplementary Data 2/training/Pacuta--4-_jpg.rf.f3fa265a0720cecf458ebc2ae72a2b91.txt]

3 0.5144230769230769 0.7079326923076923 0.057692307692307696 0.16947115384615385
1 0.49399038461538464 0.2956730769230769 0.08413461538461539 0.18509615384615385
2 0.40024038461538464 0.296875 0.08413461538461539 0.18269230769230768
0 0.5841346153846154 0.2980769230769231 0.08173076923076923 0.18389423076923078
