# Supplementary material for: Development of a portable toolkit to diagnose coral thermal stress
Source: Sci Rep. 2022 Aug 24;12:14398. doi: 10.1038/s41598-022-18653-3 (PMC9402530; doi:10.1038/s41598-022-18653-3)
Supplement: Supplementary file 2 — Supplementary Information 2. [file 41598_2022_18653_MOESM2_ESM.zip › Supplementary Data 2/training/Pacuta--26-_jpg.rf.370640b29f6952b846c6783c681cf916.txt]

3 0.5504807692307693 0.6442307692307693 0.0625 0.12740384615384615
3 0.25240384615384615 0.6610576923076923 0.07091346153846154 0.10576923076923077
3 0.41466346153846156 0.6658653846153846 0.07692307692307693 0.08173076923076923
3 0.6754807692307693 0.6899038461538461 0.03365384615384615 0.07572115384615384
0 0.5961538461538461 0.28365384615384615 0.0673076923076923 0.1502403846153846
1 0.5240384615384616 0.28725961538461536 0.07091346153846154 0.15504807692307693
2 0.44591346153846156 0.28846153846153844 0.06610576923076923 0.15504807692307693
