# Supplementary material for: Development of a portable toolkit to diagnose coral thermal stress
Source: Sci Rep. 2022 Aug 24;12:14398. doi: 10.1038/s41598-022-18653-3 (PMC9402530; doi:10.1038/s41598-022-18653-3)
Supplement: Supplementary file 2 — Supplementary Information 2. [file 41598_2022_18653_MOESM2_ESM.zip › Supplementary Data 2/training/Mcap--58-_jpg.rf.b12bd973beb3de63ce8d1e81e308189f.txt]

3 0.18629807692307693 0.6262019230769231 0.2512019230769231 0.21153846153846154
0 0.703125 0.27163461538461536 0.06129807692307692 0.14543269230769232
1 0.6322115384615384 0.2776442307692308 0.06850961538461539 0.14423076923076922
2 0.5588942307692307 0.28125 0.0625 0.14543269230769232
3 0.41466346153846156 0.5661057692307693 0.11298076923076923 0.16826923076923078
3 0.6911057692307693 0.5829326923076923 0.09254807692307693 0.17908653846153846
3 0.5853365384615384 0.5877403846153846 0.09134615384615384 0.1875
3 0.8016826923076923 0.6201923076923077 0.09975961538461539 0.11899038461538461
