# Supplementary material for: Development of a portable toolkit to diagnose coral thermal stress
Source: Sci Rep. 2022 Aug 24;12:14398. doi: 10.1038/s41598-022-18653-3 (PMC9402530; doi:10.1038/s41598-022-18653-3)
Supplement: Supplementary file 2 — Supplementary Information 2. [file 41598_2022_18653_MOESM2_ESM.zip › Supplementary Data 2/training/Pacuta--39-_jpg.rf.adb5466e94ffa63728ddafd0ac621a7c.txt]

3 0.21153846153846154 0.6923076923076923 0.1310096153846154 0.14423076923076922
3 0.7151442307692307 0.7103365384615384 0.06610576923076923 0.1346153846153846
3 0.5396634615384616 0.7211538461538461 0.07572115384615384 0.10096153846153846
3 0.3641826923076923 0.7247596153846154 0.06370192307692307 0.07572115384615384
2 0.45913461538461536 0.2692307692307692 0.08052884615384616 0.1658653846153846
1 0.5432692307692307 0.27524038461538464 0.07932692307692307 0.16826923076923078
0 0.625 0.27884615384615385 0.07932692307692307 0.1658653846153846
