# Supplementary material for: Development of a portable toolkit to diagnose coral thermal stress
Source: Sci Rep. 2022 Aug 24;12:14398. doi: 10.1038/s41598-022-18653-3 (PMC9402530; doi:10.1038/s41598-022-18653-3)
Supplement: Supplementary file 2 — Supplementary Information 2. [file 41598_2022_18653_MOESM2_ESM.zip › Supplementary Data 2/validation/Mcap--31-_jpg.rf.c82759a94755d47b8bafc3f190aa9511.txt]

3 0.7091346153846154 0.6370192307692307 0.08533653846153846 0.16947115384615385
3 0.22115384615384615 0.6634615384615384 0.140625 0.12860576923076922
0 0.6009615384615384 0.2692307692307692 0.06850961538461539 0.15745192307692307
1 0.5252403846153846 0.27283653846153844 0.07091346153846154 0.15985576923076922
2 0.44471153846153844 0.27524038461538464 0.07211538461538461 0.16346153846153846
3 0.5504807692307693 0.6105769230769231 0.09975961538461539 0.17067307692307693
3 0.4375 0.6201923076923077 0.09014423076923077 0.13581730769230768
