# Supplementary material for: Development of a portable toolkit to diagnose coral thermal stress
Source: Sci Rep. 2022 Aug 24;12:14398. doi: 10.1038/s41598-022-18653-3 (PMC9402530; doi:10.1038/s41598-022-18653-3)
Supplement: Supplementary file 2 — Supplementary Information 2. [file 41598_2022_18653_MOESM2_ESM.zip › Supplementary Data 2/validation/Mcap--6-_jpg.rf.23e2386c7f090ed1002215aab0a7cf28.txt]

0 0.5829326923076923 0.28365384615384615 0.0733173076923077 0.171875
1 0.4987980769230769 0.28846153846153844 0.07451923076923077 0.17307692307692307
2 0.41225961538461536 0.29086538461538464 0.07211538461538461 0.16947115384615385
3 0.3762019230769231 0.5709134615384616 0.1466346153846154 0.2920673076923077
3 0.5925480769230769 0.5829326923076923 0.12740384615384615 0.3161057692307692
