# Supplementary material for: Development of a portable toolkit to diagnose coral thermal stress
Source: Sci Rep. 2022 Aug 24;12:14398. doi: 10.1038/s41598-022-18653-3 (PMC9402530; doi:10.1038/s41598-022-18653-3)
Supplement: Supplementary file 2 — Supplementary Information 2. [file 41598_2022_18653_MOESM2_ESM.zip › Supplementary Data 2/validation/Pacuta--27-_jpg.rf.0d26353ffbfd589e14b0fdebb266c13f.txt]

3 0.20552884615384615 0.6574519230769231 0.17548076923076922 0.21995192307692307
3 0.4963942307692308 0.6802884615384616 0.1310096153846154 0.1971153846153846
3 0.7680288461538461 0.7692307692307693 0.09254807692307693 0.0673076923076923
1 0.5576923076923077 0.23918269230769232 0.07091346153846154 0.15865384615384615
2 0.4795673076923077 0.23918269230769232 0.06971153846153846 0.15745192307692307
0 0.6358173076923077 0.2403846153846154 0.0673076923076923 0.15985576923076922
