# Supplementary material for: Development of a portable toolkit to diagnose coral thermal stress
Source: Sci Rep. 2022 Aug 24;12:14398. doi: 10.1038/s41598-022-18653-3 (PMC9402530; doi:10.1038/s41598-022-18653-3)
Supplement: Supplementary file 2 — Supplementary Information 2. [file 41598_2022_18653_MOESM2_ESM.zip › Supplementary Data 2/validation/Mcap--14-_jpg.rf.a669f0095ac55f95617db87ed32190ca.txt]

3 0.5540865384615384 0.7211538461538461 0.1778846153846154 0.20432692307692307
0 0.5877403846153846 0.2824519230769231 0.08173076923076923 0.18389423076923078
1 0.4963942307692308 0.28365384615384615 0.08413461538461539 0.18269230769230768
2 0.4026442307692308 0.2848557692307692 0.08413461538461539 0.1875
