# Supplementary material for: Development of a portable toolkit to diagnose coral thermal stress
Source: Sci Rep. 2022 Aug 24;12:14398. doi: 10.1038/s41598-022-18653-3 (PMC9402530; doi:10.1038/s41598-022-18653-3)
Supplement: Supplementary file 2 — Supplementary Information 2. [file 41598_2022_18653_MOESM2_ESM.zip › Supplementary Data 2/validation/Mcap--4-_jpg.rf.421184e6ce67dea800ca51710eed6da6.txt]

3 0.16105769230769232 0.6382211538461539 0.14302884615384615 0.25721153846153844
3 0.8846153846153846 0.7043269230769231 0.07932692307692307 0.16466346153846154
3 0.4651442307692308 0.7163461538461539 0.15384615384615385 0.13221153846153846
3 0.8233173076923077 0.7548076923076923 0.04807692307692308 0.0733173076923077
0 0.5973557692307693 0.21394230769230768 0.06610576923076923 0.1658653846153846
1 0.5192307692307693 0.21754807692307693 0.07091346153846154 0.15985576923076922
2 0.4387019230769231 0.21995192307692307 0.06850961538461539 0.16466346153846154
3 0.6911057692307693 0.6129807692307693 0.10817307692307693 0.2608173076923077
