# Supplementary material for: Development of a portable toolkit to diagnose coral thermal stress
Source: Sci Rep. 2022 Aug 24;12:14398. doi: 10.1038/s41598-022-18653-3 (PMC9402530; doi:10.1038/s41598-022-18653-3)
Supplement: Supplementary file 2 — Supplementary Information 2. [file 41598_2022_18653_MOESM2_ESM.zip › Supplementary Data 2/validation/CIG_IMG048_jpg.rf.203eeeb03fd57de3655394561eff3d86.txt]

3 0.171875 0.6286057692307693 0.08653846153846154 0.09375
0 0.5913461538461539 0.23076923076923078 0.06129807692307692 0.14423076923076922
1 0.5228365384615384 0.23197115384615385 0.06490384615384616 0.140625
2 0.45072115384615385 0.23317307692307693 0.06370192307692307 0.1466346153846154
3 0.796875 0.6117788461538461 0.055288461538461536 0.0829326923076923
3 0.484375 0.6153846153846154 0.06971153846153846 0.07091346153846154
3 0.6286057692307693 0.6153846153846154 0.052884615384615384 0.08052884615384616
3 0.32211538461538464 0.6153846153846154 0.06370192307692307 0.07692307692307693
