# Supplementary material for: Development of a portable toolkit to diagnose coral thermal stress
Source: Sci Rep. 2022 Aug 24;12:14398. doi: 10.1038/s41598-022-18653-3 (PMC9402530; doi:10.1038/s41598-022-18653-3)
Supplement: Supplementary file 2 — Supplementary Information 2. [file 41598_2022_18653_MOESM2_ESM.zip › Supplementary Data 2/validation/Pacuta--19-_jpg.rf.7ee7ad145a7a79ef140d92ca3b034a9b.txt]

0 0.5985576923076923 0.19471153846153846 0.06370192307692307 0.15745192307692307
1 0.5240384615384616 0.19951923076923078 0.07091346153846154 0.15865384615384615
2 0.44471153846153844 0.20192307692307693 0.06490384615384616 0.15985576923076922
3 0.3473557692307692 0.5637019230769231 0.09975961538461539 0.125
3 0.5120192307692307 0.5733173076923077 0.052884615384615384 0.11658653846153846
3 0.21754807692307693 0.5733173076923077 0.0673076923076923 0.09254807692307693
3 0.6526442307692307 0.5853365384615384 0.055288461538461536 0.109375
3 0.7884615384615384 0.6081730769230769 0.09735576923076923 0.08413461538461539
