# Supplementary material for: Development of a portable toolkit to diagnose coral thermal stress
Source: Sci Rep. 2022 Aug 24;12:14398. doi: 10.1038/s41598-022-18653-3 (PMC9402530; doi:10.1038/s41598-022-18653-3)
Supplement: Supplementary file 2 — Supplementary Information 2. [file 41598_2022_18653_MOESM2_ESM.zip › Supplementary Data 2/validation/Mcap--60-_jpg.rf.225ae3426334c505f9921db4bce45607.txt]

3 0.42427884615384615 0.6358173076923077 0.15745192307692307 0.1310096153846154
0 0.59375 0.2403846153846154 0.07091346153846154 0.16826923076923078
2 0.43028846153846156 0.24158653846153846 0.07451923076923077 0.16706730769230768
1 0.5120192307692307 0.24158653846153846 0.07451923076923077 0.16706730769230768
3 0.7764423076923077 0.5913461538461539 0.18389423076923078 0.18269230769230768
3 0.5757211538461539 0.5997596153846154 0.13221153846153846 0.16105769230769232
3 0.23317307692307693 0.609375 0.13701923076923078 0.18269230769230768
