# Supplementary material for: Development of a portable toolkit to diagnose coral thermal stress
Source: Sci Rep. 2022 Aug 24;12:14398. doi: 10.1038/s41598-022-18653-3 (PMC9402530; doi:10.1038/s41598-022-18653-3)
Supplement: Supplementary file 4 — Supplementary Information 4. [file 41598_2022_18653_MOESM4_ESM.xlsx]

## Sheet: Table S1
Table S1. Test strip colorimetric measurements from ImageJ and TestStripDX for a representative set of M. capitata samples exposed to ambient conditions, that were used to assess the correlation between the two approaches (Fig. 2D). The coral sample number, extraction buffer used (0.5mL of Tris HCl pH 8), tests strip measurement, and resulting scores are shown.
Coral sample and measurement	Score
	ImageJ	YOLOv4
Amb-PA-061-tris Glucose	173.84	173.36
Amb-PA-061-tris Ketone	205.24	207.267
Amb-PA-061-tris Blood	148.041	146.056
Amb-PA-061-tris Leukocytes	199.175	199.09
Amb-pa-062-tris Glucose	184.273	184.653
Amb-pa-062-tris Ketone	217.354	216.719
Amb-pa-062-tris Blood	142.279	140.514
Amb-pa-062-tris Leukocytes	216.006	218.97
amb-pc-082-tris Glucose	165.748	166.035
amb-pc-082-tris Ketone	202.628	201.839
amb-pc-082-tris Blood	134.316	136.12
amb-pc-082-tris Leukocytes	191.147	190.697
Amb-pc-081-tris Glucose	182.484	181.244
Amb-pc-081-tris Ketone	214.382	216.205
Amb-pc-081-tris Blood	148.644	147.912
Amb-pc-081-tris Leukocytes	205.8	202.547
2021-1119_TRISBlank Glucose	178.563	176.268
2021-1119_TRISBlank Ketone	213.18	210.495
2021-1119_TRISBlank Blood	153.592	151.64
2021-1119_TRISBlank Leukocytes	199.584	198.084
