# Supplementary material for: Development of a portable toolkit to diagnose coral thermal stress
Source: Sci Rep. 2022 Aug 24;12:14398. doi: 10.1038/s41598-022-18653-3 (PMC9402530; doi:10.1038/s41598-022-18653-3)
Supplement: Supplementary file 5 — Supplementary Information 5. [file 41598_2022_18653_MOESM5_ESM.xlsx]

## Sheet: Table S2
Table S2. Color score values from ImageJ and CoralDX for a representative set of M. capitata samples that were used to assess the correlation between the two approaches (Fig. 3D).
PLUG ID	Timepoint	Treatment	Species	Color Score
				ImageJ	CoralDX
1048	5	Ambient	Mcap	0.179507	-0.105024
1050	5	Ambient	Mcap	-0.434717	-0.567983
2734	5	Ambient	Mcap	0.479395	0.490341
1052	7	Ambient	Mcap	0.74872	0.684942
1063	7	High	Mcap	-1.29006	-1.35854
1161	7	Ambient	Mcap	0.136982	0.0951104
1236	7	Ambient	Mcap	0.845125	0.807981
1258	7	Ambient	Mcap	0.582166	0.596541
1426	7	Ambient	Mcap	0.802023	0.71897
1558	7	Ambient	Mcap	0.0308804	0.384604
1721	7	Ambient	Mcap	0.0826035	-0.0591104
1744	7	High	Mcap	0.136156	0.0486836
1773	7	High	Mcap	0.800295	0.784369
2005	7	High	Mcap	0.252403	0.243551
2172	7	Ambient	Mcap	-0.141724	-0.170482
2212	7	Ambient	Mcap	0.600275	0.498679
2306	7	High	Mcap	-3.09918	-2.63469
2396	7	High	Mcap	-0.603309	-0.28603
2874	7	Ambient	Mcap	-0.92432	-0.960441
2999	7	High	Mcap	0.816776	0.788523
