# Supplementary material for: Development of a portable toolkit to diagnose coral thermal stress
Source: Sci Rep. 2022 Aug 24;12:14398. doi: 10.1038/s41598-022-18653-3 (PMC9402530; doi:10.1038/s41598-022-18653-3)
Supplement: Supplementary file 6 — Supplementary Information 6. [file 41598_2022_18653_MOESM6_ESM.xlsx]

## Sheet: Table S3
Table S3. Color score values from ImageJ and CoralDX for a representative set of P. acuta samples that were used to assess the correlation between the two approaches (Fig. 3D).
PLUG ID	Timepoint	Treatment	Species	Color Score
				ImageJ	CoralDX
1044	5	Ambient	Pacuta	0.907628	0.836982
1068	5	Ambient	Pacuta	1.30556	1.05767
1092	5	Ambient	Pacuta	1.32764	1.24766
1103	5	Ambient	Pacuta	1.02644	0.974495
1212	5	Ambient	Pacuta	-0.449606	-0.504061
1213	5	Ambient	Pacuta	1.08243	0.936029
1222	5	High	Pacuta	-0.155406	0.157415
1231	5	Ambient	Pacuta	1.25998	1.04636
1297	5	Ambient	Pacuta	1.11478	0.853744
1317	5	High	Pacuta	-0.535586	-0.490616
1344	5	Ambient	Pacuta	1.21661	1.04586
1428	5	High	Pacuta	0.631042	0.613404
1454	5	High	Pacuta	0.809404	0.830042
1482	5	Ambient	Pacuta	0.914757	0.820457
1579	5	High	Pacuta	1.37305	1.24481
1583	5	Ambient	Pacuta	1.39672	1.28419
1588	5	Ambient	Pacuta	0.0586269	-0.189441
1600	5	High	Pacuta	0.112232	-0.0153483
1676	5	Ambient	Pacuta	1.22416	1.19042
1750	5	Ambient	Pacuta	1.30237	1.1084
1998	5	Ambient	Pacuta	1.33285	1.19379
2191	5	Ambient	Pacuta	1.34425	1.27745
2192	5	High	Pacuta	1.28198	1.07045
2194	5	Ambient	Pacuta	1.20827	1.13168
2388	5	Ambient	Pacuta	1.39409	1.28423
2391	5	High	Pacuta	-1.75098	-1.59766
2397	5	High	Pacuta	1.33346	1.2276
2528	5	High	Pacuta	1.02617	1.13581
2532	5	Ambient	Pacuta	1.35229	1.2473
2554	5	Ambient	Pacuta	1.32892	1.17418
2854	5	Ambient	Pacuta	0.993744	0.843597
2864	5	Ambient	Pacuta	-0.328515	-0.32737
2872	5	Ambient	Pacuta	0.338473	0.231825
2988	5	High	Pacuta	1.21791	1.17143
2995	5	High	Pacuta	-0.343791	-0.129896
3000	5	Ambient	Pacuta	0.710719	0.833655
1068	7	Ambient	Pacuta	0.228633	0.339593
1079	7	Ambient	Pacuta	-2.76524	-2.42108
1092	7	Ambient	Pacuta	-0.110527	-0.080084
1103	7	Ambient	Pacuta	-1.68706	-2.11351
1156	7	Ambient	Pacuta	0.491918	0.493199
1208	7	High	Pacuta	-4.70798	-4.56088
1317	7	High	Pacuta	-4.70377	-4.32563
1454	7	High	Pacuta	0.234269	0.537332
1583	7	Ambient	Pacuta	-0.575042	-0.191698
1599	7	High	Pacuta	-3.22153	-3.04142
1605	7	High	Pacuta	-4.46975	-4.07219
2072	7	Ambient	Pacuta	-0.576732	-0.640319
2194	7	Ambient	Pacuta	-1.12753	-1.14366
2388	7	Ambient	Pacuta	0.476027	0.416967
2528	7	High	Pacuta	-1.10576	-0.929847
2854	7	Ambient	Pacuta	-0.234543	-0.173694
2995	7	High	Pacuta	-4.50808	-3.90962
