# Supplementary material for: Development of a portable toolkit to diagnose coral thermal stress
Source: Sci Rep. 2022 Aug 24;12:14398. doi: 10.1038/s41598-022-18653-3 (PMC9402530; doi:10.1038/s41598-022-18653-3)
Supplement: Supplementary file 7 — Supplementary Information 7. [file 41598_2022_18653_MOESM7_ESM.xlsx]

## Sheet: Table S4
Table S4. Gene expression counts for the ketone bodies pathway in M. capitata coral nubbins treated to ambient or high temperature conditions. Each treatment has 3 replicates; the gene acetyl-CoAC-acetyltransferase (highlighted), that is involved in the synthesis and degradation of ketone bodies, shows up-regulation at T3-HT (see text for details).
KEGG ID	M. capitata gene ID	Functional Annotation	RNA-seq samples
			TP0_Field_rep1	TP0_Field_rep2	TP0_Field_rep3	TP1_Amb_rep1	TP1_Amb_rep2	TP1_Amb_rep3	TP1_HT_rep1	TP1_HT_rep2	TP1_HT_rep3	TP3_Amb_rep1	TP3_Amb_rep2	TP3_Amb_rep3	TP3_HT_rep1	TP3_HT_rep2	TP3_HT_rep3	TP5_Amb_rep1	TP5_Amb_rep2	TP5_Amb_rep3	TP5_HT_rep1	TP5_HT_rep2	TP5_HT_rep3
K00019	Montipora_capitata_PredGene_g69804	3-hydroxybutyrate dehydrogenase	122	112	175	88	122	215	139	80	167	178	199	145	999	106	113	136	206.469	168.008	138	140	45
K00020	Montipora_capitata_PredGene_g27724		1445.1	488	1310	2393	1798	2532	1405	806.745	1271	1167.81	950.058	2222.67	7405.82	878.993	471.439	1111.15	3284.98	3052	1872.95	1421	634
K00021	Montipora_capitata_PredGene_g24365		1045	1043.31	988	676	612	1175	666	449	1120.62	1095.08	988.067	733.989	5891.83	893	568.651	1063	1887.21	1329.03	633.999	1154.1	500
K00022	Montipora_capitata_PredGene_g36313		1024.01	1167.43	383	21	14	38	16	82	29	15	25.999	39	120	21	7	29	736	33	15	42
K00023	Montipora_capitata_PredGene_adi2mcaRNA12110_R2		19	5	13	5	2	4	3	1	12	50	3	15	7	14	0	461.56	11	2	3	0
K00626	Montipora_capitata_PredGene_g71574	acetyl-CoA C-acetyltransferase	59.881	53.489	126.424	14	19.573	45.913	35.187	21.828	33.715	21.794	38.222	23.079	109.987	93.285	95	33.062	25.96	61.993	20.293	15.895	5
K00627	Montipora_capitata_PredGene_g34603		1087	1546.03	1619.86	766	657	1120	527	698	942.871	898.002	1159.66	1157.01	8086.65	1186	865.65	935.133	850.152	871.108	994.571	1361.06	394
K00628	Montipora_capitata_PredGene_g46694		735.043	1393.87	1271	656	707	1364.01	737	1261	1208	627.055	1132	1069.04	12927.1	2131	1421.02	780.28	1013.9	1023	2205.93	2221.05	243
K00629	Montipora_capitata_PredGene_g196		13.119	29.511	21.576	0	13.427	55.087	7.813	2.172	16.285	4.206	4.778	1.921	41.013	6.715	0	13.938	40.04	9.007	14.707	5.112	0
K01027	Montipora_capitata_PredGene_g16489		175	180	226	178	168	258	130	197	268	173.378	230	150	2313.91	473	367.887	197.011	188.997	208	424.985	451.123	81
K01640	Montipora_capitata_PredGene_g55594		63	90	120	54	64	136	73	70	123	77	92	94.003	576	102	54	121	169	101	91	110	32
K01641	Montipora_capitata_PredGene_g383		43.883	58.661	71.683	29.217	37.306	64.412	15.781	37.762	45.353	23.104	33.921	24.433	163.788	44.638	9.668	32.862	33.37	63.017	29.701	45.398	10.027
K01642	Montipora_capitata_PredGene_g3509		109.117	173.339	148.317	82.783	91.694	155.588	84.219	89.238	147.647	115.896	116.079	94.567	619.212	131.362	72.332	129.138	142.63	177.983	104.299	83.602	22.973
KEGG ID	M. capitata gene ID	Functional Annotation	log2FoldChange	pvalue	padj	controlSample	treatmentSample
K00626	Montipora_capitata_PredGene_g71574	acetyl-CoA C-acetyltransferase	-1.51462	0.0541418	0.375722	TP1_HT	TP3_HT
K00626	Montipora_capitata_PredGene_g71574	acetyl-CoA C-acetyltransferase	1.84413	0.288365970414380.993579868014286	0.99358	TP3_HT	TP5_HT
